# Supplementary material for: 1-Methyl-5-(4-methyl­phen­yl)-3-oxo­cyclo­hexane-1-carbonitrile
Source: Acta Crystallogr Sect E Struct Rep Online. 2008 Apr 10;64(Pt 5):o818. doi: 10.1107/S1600536808009070 (PMC2961276; doi:10.1107/S1600536808009070)
Supplement: Supplementary file 1 [file e-64-0o818-sup1.cif]

##############################################################################
###                                                                        ###
###        Electronic paper (Acta Crystallographica Section E)             ###
###                                                                        ###
##############################################################################
#                                                                            #
# This CIF contains the data in a paper accepted for publication in Acta     #
# Crystallographica Section E. It conforms to the requirements of Notes      #
# for Authors for Section E, and has been peer reviewed under the auspices   #
# of the IUCr Commission on Journals.                                        #
#                                                                            #
# Full details of the Crystallographic Information File format               #
# are given in the paper "The Crystallographic Information File (CIF):       #
# a New Standard Archive File for Crystallography" by S. R. Hall, F. H.      #
# Allen and I. D. Brown [Acta Cryst. (1991), A47, 655-685].                  #
#                                                                            #
# The current version of the core CIF dictionary is obtainable from          #
# ftp://ftp.iucr.org/pub/cif_core.dic. The current version number is 2.4.    #
#                                                                            #
# Software is freely available for graphical display of the structure(s) in  #
# this CIF.  For information consult the CIF home page http://www.iucr.org/  #
# cif/home.html                                                              #
#                                                                            #
# This file may be used for bona fide research purposes within the           #
# scientific community so long as proper attribution is given to the journal # 
# article from which it was obtained.                                        #
#                                                                            #
##############################################################################
                                             
data_global
_audit_creation_method     'PLATON <TABLE ACC> option'
_journal_date_recd_electronic     2008-04-01
_journal_date_accepted     2008-04-03
_journal_name_full     'Acta Crystallographica, Section E'
_journal_year     2008
_journal_volume     64
_journal_issue      5
_journal_page_first     o818
_journal_page_last     o818
_journal_paper_category     QO
_journal_coeditor_code     WN2249
_publ_contact_author_name
;
A. Thiruvalluvar
;
_publ_contact_author_address
;
PG Research Department of Physics
Rajah Serfoji Government College (Autonomous)
Thanjavur-613 005
Tamil Nadu
India
;
_publ_contact_author_email     athiru@vsnl.net
_publ_contact_author_fax     'none'
_publ_contact_author_phone     '+91(4362)255490'
_publ_section_title
;
1-Methyl-5-(4-methylphenyl)-3-oxocyclohexane-1-carbonitrile
;
loop_
    _publ_author_name
    _publ_author_footnote
    _publ_author_address
    'R. T. Sabapathy Mohan'
;
?
;
;
Department of Chemistry
Annamalai University
Annamalai Nagar 608 002
Tamil Nadu
India
;
    'S. Kamatchi'
;
?
;
;
Department of Chemistry
Annamalai University
Annamalai Nagar 608 002
Tamil Nadu
India
;
    'M. Subramanyam'
;
?
;
;
PG Research Department of Physics
Rajah Serfoji Government College (Autonomous)
Thanjavur 613 005
Tamil Nadu
India
;
    'A. Thiruvalluvar'
;
?
;
;
PG Research Department of Physics
Rajah Serfoji Government College (Autonomous)
Thanjavur 613 005
Tamil Nadu
India
;
    'A. Linden'
;
?
;
;
Institute of Organic Chemistry,
University of Z\"urich
Winterthurerstrasse 190,
CH-8057 Z\"urich,
Switzerland
;
data_I
_chemical_name_systematic
;
1-Methyl-5-(4-methylphenyl)-3-oxocyclohexane-1-carbonitrile
;
_chemical_name_common     'cyclohexane derivative'
_chemical_formula_moiety     'C15 H17 N O'
_chemical_formula_sum     'C15 H17 N O'
_chemical_formula_structural     'C15 H17 N O'
_chemical_formula_iupac     'C15 H17 N O'
_chemical_formula_weight     227.30
_chemical_melting_point     376
_symmetry_cell_setting     Monoclinic
_symmetry_space_group_name_H-M     'C 2/c'
_symmetry_space_group_name_Hall     '-C 2yc'
loop_
    _symmetry_equiv_pos_site_id
    _symmetry_equiv_pos_as_xyz
    1 x,y,z
    2 -x,y,1/2-z
    3 -x,-y,-z
    4 x,-y,1/2+z
    5 1/2+x,1/2+y,z
    6 1/2-x,1/2+y,1/2-z
    7 1/2-x,1/2-y,-z
    8 1/2+x,1/2-y,1/2+z
_cell_length_a     23.4475(5)
_cell_length_b     6.03700(10)
_cell_length_c     21.0740(5)
_cell_angle_alpha     90
_cell_angle_beta     123.2670(10)
_cell_angle_gamma     90
_cell_volume     2494.22(9)
_cell_formula_units_Z     8
_cell_measurement_reflns_used     3933
_cell_measurement_theta_min     2.0
_cell_measurement_theta_max     30.0
_cell_measurement_temperature     160.0(10)
_cell_special_details
;
;
_exptl_crystal_description     'tablet'
_exptl_crystal_colour     'colourless'
_exptl_crystal_size_max     0.25
_exptl_crystal_size_mid     0.20
_exptl_crystal_size_min     0.10
_exptl_crystal_density_diffrn     1.211
_exptl_crystal_density_meas     ?
_exptl_crystal_density_method     'not measured'
_exptl_crystal_F_000     976
_exptl_absorpt_coefficient_mu     0.075
_exptl_absorpt_correction_type     none
_exptl_absorpt_process_details     ?
_exptl_absorpt_correction_T_min     ?
_exptl_absorpt_correction_T_max     ?
_exptl_special_details
;
Solvent used: ? Cooling Device: Oxford Cryosystems Cryostream 700 Crystal mount:
glued on a glass fibre Mosaicity (\%.): 0.608(1) Frames collected: 469 Seconds
exposure per frame: 68 Degrees rotation per frame: 1.7 Crystal-Detector
distance (mm): 30.0
;
_diffrn_ambient_temperature     160.0(10)
_diffrn_radiation_type     'Mo K\a'
_diffrn_radiation_wavelength     0.71073
_diffrn_radiation_source     'Nonius FR590 sealed tube generator'
_diffrn_radiation_monochromator     'horizontally mounted graphite crystal'
_diffrn_measurement_device_type     'Nonius KappaCCD area-detector'
_diffrn_measurement_method     '\f and \w scans with \k offsets'
_diffrn_detector_area_resol_mean     9
_diffrn_reflns_number     37687
_diffrn_reflns_av_R_equivalents     0.0540
_diffrn_reflns_av_sigmaI/netI     0.0378
_diffrn_reflns_theta_min     2.08
_diffrn_reflns_theta_max     30.05
_diffrn_reflns_theta_full     30.05
_diffrn_measured_fraction_theta_max     0.997
_diffrn_measured_fraction_theta_full     0.997
_diffrn_reflns_limit_h_min     0
_diffrn_reflns_limit_h_max     32
_diffrn_reflns_limit_k_min     0
_diffrn_reflns_limit_k_max     8
_diffrn_reflns_limit_l_min     -29
_diffrn_reflns_limit_l_max     24
_diffrn_standards_number     0
_diffrn_standards_interval_count     ?
_diffrn_standards_interval_time     ?
_diffrn_standards_decay_%     0
loop_
    _diffrn_standard_refln_index_h
    _diffrn_standard_refln_index_k
    _diffrn_standard_refln_index_l
    ? ? ?
_refine_special_details
;
Refinement of <i>F</i>^2^ against ALL reflections. The weighted <i>R</i>-factor
<i>wR</i> and goodness of fit <i>S</i> are based on <i>F</i>^2^, conventional
<i>R</i>-factors <i>R</i> are based on <i>F</i>, with <i>F</i> set to zero for
negative <i>F</i>^2^. The threshold expression of <i>F</i>^2^ >
\s(<i>F</i>^2^) is used only for calculating <i>R</i>-factors(gt) <i>etc</i>.
and is not relevant to the choice of reflections for refinement.
<i>R</i>-factors based on <i>F</i>^2^ are statistically about twice as large
as those based on <i>F</i>, and <i>R</i>- factors based on ALL data will be
even larger.
;
_reflns_number_total     3640
_reflns_number_gt     2682
_reflns_threshold_expression     I>2\s(I)
_refine_ls_structure_factor_coef     Fsqd
_refine_ls_matrix_type     full
_refine_ls_R_factor_all     0.0783
_refine_ls_R_factor_gt     0.0524
_refine_ls_wR_factor_gt     0.1466
_refine_ls_wR_factor_ref     0.1703
_refine_ls_goodness_of_fit_ref     1.083
_refine_ls_restrained_S_all     1.083
_refine_ls_number_reflns     3640
_refine_ls_number_parameters     154
_refine_ls_number_restraints     0
_refine_ls_hydrogen_treatment     constr
_refine_ls_weighting_scheme     calc
_refine_ls_weighting_details
         'calc w=1/[\s^2^(Fo^2^)+(0.0889P)^2^+1.0674P] where P=(Fo^2^+2Fc^2^)/3'
_atom_sites_solution_hydrogens     geom
_atom_sites_solution_primary     direct
_atom_sites_solution_secondary     difmap
_refine_ls_shift/su_max     ?
_refine_ls_shift/su_max_lt     0.001
_refine_ls_shift/su_mean     0.000
_refine_diff_density_max     0.416
_refine_diff_density_min     -0.269
_refine_ls_extinction_method     none
_refine_ls_extinction_coef     ?
loop_
    _atom_type_symbol
    _atom_type_description
    _atom_type_scat_dispersion_real
    _atom_type_scat_dispersion_imag
    _atom_type_scat_source
    O O 0.0106 0.0060 'International Tables Vol C Tables 4.2.6.8 and 6.1.1.4'
    N N 0.0061 0.0033 'International Tables Vol C Tables 4.2.6.8 and 6.1.1.4'
    H H 0.0000 0.0000 'International Tables Vol C Tables 4.2.6.8 and 6.1.1.4'
    C C 0.0033 0.0016 'International Tables Vol C Tables 4.2.6.8 and 6.1.1.4'
_computing_data_collection     'COLLECT (Nonius, 2000)'
_computing_cell_refinement     'DENZO-SMN (Otwinowski & Minor, 1997)'
_computing_data_reduction
                            'DENZO-SMN and SCALEPACK (Otwinowski & Minor, 1997)'
_computing_structure_solution     'SHELXS97 (Sheldrick, 2008)'
_computing_structure_refinement     'SHELXL97 (Sheldrick, 2008)'
_computing_molecular_graphics     'ORTEP-3 (Farrugia, 1997)'
_computing_publication_material     'PLATON (Spek, 2003)'
loop_
    _atom_site_type_symbol
    _atom_site_label
    _atom_site_fract_x
    _atom_site_fract_y
    _atom_site_fract_z
    _atom_site_U_iso_or_equiv
    _atom_site_thermal_displace_type
    _atom_site_calc_flag
    _atom_site_refinement_flags
    _atom_site_occupancy
    O O3 -0.15528(6) 0.46344(19) 0.25177(7) 0.0415(4) Uani . . 1.000
    N N12 -0.08326(7) 0.6151(2) 0.47679(8) 0.0396(4) Uani . . 1.000
    C C1 -0.11894(7) 0.9214(2) 0.37288(8) 0.0257(4) Uani . . 1.000
    C C2 -0.16638(7) 0.8175(3) 0.29352(8) 0.0301(4) Uani . . 1.000
    C C3 -0.13059(7) 0.6453(2) 0.27576(7) 0.0284(4) Uani . . 1.000
    C C4 -0.06263(7) 0.7130(2) 0.28980(8) 0.0285(4) Uani . . 1.000
    C C5 -0.01555(6) 0.8211(2) 0.36851(7) 0.0235(3) Uani . . 1.000
    C C6 -0.05364(7) 1.0065(2) 0.37989(8) 0.0257(4) Uani . . 1.000
    C C11 -0.15578(8) 1.1085(3) 0.38596(10) 0.0358(5) Uani . . 1.000
    C C12 -0.09953(7) 0.7479(2) 0.43103(8) 0.0283(4) Uani . . 1.000
    C C15 0.24199(7) 1.0891(3) 0.40745(9) 0.0366(5) Uani . . 1.000
    C C51 0.05077(6) 0.8959(2) 0.37806(7) 0.0234(3) Uani . . 1.000
    C C52 0.10525(7) 0.7488(2) 0.40770(7) 0.0268(4) Uani . . 1.000
    C C53 0.16606(7) 0.8088(2) 0.41545(8) 0.0288(4) Uani . . 1.000
    C C54 0.17508(7) 1.0191(3) 0.39554(8) 0.0283(4) Uani . . 1.000
    C C55 0.12020(7) 1.1653(2) 0.36508(9) 0.0321(4) Uani . . 1.000
    C C56 0.05907(7) 1.1049(2) 0.35635(9) 0.0308(4) Uani . . 1.000
    H H2A -0.20592 0.74844 0.29089 0.0361 Uiso . . 1.000
    H H2B -0.18388 0.93583 0.25469 0.0361 Uiso . . 1.000
    H H4A -0.07029 0.81889 0.24998 0.0341 Uiso . . 1.000
    H H4B -0.03970 0.58069 0.28600 0.0341 Uiso . . 1.000
    H H5 -0.00387 0.70502 0.40771 0.0282 Uiso . . 1.000
    H H6A -0.06599 1.12360 0.34155 0.0308 Uiso . . 1.000
    H H6B -0.02313 1.07305 0.43072 0.0308 Uiso . . 1.000
    H H11A -0.16873 1.22489 0.34797 0.0537 Uiso . . 1.000
    H H11B -0.12531 1.17052 0.43686 0.0537 Uiso . . 1.000
    H H11C -0.19680 1.04942 0.38141 0.0537 Uiso . . 1.000
    H H15A 0.27435 0.96550 0.42915 0.0549 Uiso . . 1.000
    H H15B 0.26039 1.21551 0.44228 0.0549 Uiso . . 1.000
    H H15C 0.23475 1.13160 0.35866 0.0549 Uiso . . 1.000
    H H52 0.10086 0.60508 0.42290 0.0321 Uiso . . 1.000
    H H53 0.20209 0.70396 0.43470 0.0345 Uiso . . 1.000
    H H55 0.12464 1.30917 0.34997 0.0384 Uiso . . 1.000
    H H56 0.02242 1.20775 0.33526 0.0370 Uiso . . 1.000
loop_
    _atom_site_aniso_label
    _atom_site_aniso_U_11
    _atom_site_aniso_U_22
    _atom_site_aniso_U_33
    _atom_site_aniso_U_12
    _atom_site_aniso_U_13
    _atom_site_aniso_U_23
    O3 0.0412(6) 0.0397(6) 0.0472(7) -0.0142(5) 0.0266(5) -0.0148(5)
    N12 0.0409(7) 0.0425(8) 0.0396(7) -0.0060(6) 0.0248(6) 0.0051(6)
    C1 0.0254(6) 0.0250(6) 0.0306(7) -0.0027(5) 0.0178(6) -0.0022(5)
    C2 0.0233(6) 0.0366(8) 0.0285(7) -0.0015(6) 0.0130(5) -0.0014(6)
    C3 0.0273(7) 0.0332(8) 0.0231(7) -0.0052(5) 0.0129(5) -0.0028(5)
    C4 0.0283(7) 0.0303(7) 0.0304(7) -0.0032(5) 0.0184(6) -0.0045(5)
    C5 0.0224(6) 0.0230(6) 0.0265(6) -0.0008(5) 0.0144(5) 0.0021(5)
    C6 0.0258(6) 0.0246(7) 0.0301(7) -0.0042(5) 0.0176(6) -0.0030(5)
    C11 0.0364(8) 0.0305(8) 0.0515(9) -0.0015(6) 0.0311(7) -0.0045(7)
    C12 0.0258(6) 0.0329(7) 0.0303(7) -0.0071(5) 0.0181(6) -0.0048(6)
    C15 0.0275(7) 0.0443(9) 0.0427(9) -0.0070(6) 0.0222(7) -0.0033(7)
    C51 0.0229(6) 0.0248(6) 0.0241(6) -0.0018(5) 0.0140(5) 0.0003(5)
    C52 0.0258(6) 0.0264(7) 0.0272(7) -0.0003(5) 0.0140(5) 0.0040(5)
    C53 0.0232(6) 0.0332(7) 0.0281(7) 0.0030(5) 0.0128(5) 0.0034(6)
    C54 0.0249(6) 0.0340(7) 0.0289(7) -0.0052(5) 0.0167(6) -0.0035(5)
    C55 0.0346(7) 0.0252(7) 0.0450(9) -0.0036(6) 0.0273(7) 0.0009(6)
    C56 0.0296(7) 0.0258(7) 0.0428(8) 0.0033(5) 0.0235(7) 0.0056(6)
_geom_special_details
;
Bond distances, angles <i>etc</i>. have been calculated using the rounded
fractional coordinates. All su's are estimated from the variances of the
(full) variance-covariance matrix. The cell e.s.d.'s are taken into account in
the estimation of distances, angles and torsion angles
;
loop_
    _geom_bond_atom_site_label_1
    _geom_bond_atom_site_label_2
    _geom_bond_site_symmetry_1
    _geom_bond_site_symmetry_2
    _geom_bond_distance
    _geom_bond_publ_flag
    O3 C3 . . 1.2145(17) no
    N12 C12 . . 1.1466(19) no
    C1 C2 . . 1.545(2) no
    C1 C6 . . 1.543(3) no
    C1 C11 . . 1.536(3) no
    C1 C12 . . 1.4812(19) no
    C2 C3 . . 1.507(2) no
    C3 C4 . . 1.509(3) no
    C4 C5 . . 1.5450(19) no
    C5 C6 . . 1.531(2) no
    C5 C51 . . 1.523(2) no
    C15 C54 . . 1.507(3) no
    C51 C52 . . 1.391(2) no
    C51 C56 . . 1.3917(18) no
    C52 C53 . . 1.391(3) no
    C53 C54 . . 1.389(2) no
    C54 C55 . . 1.393(2) no
    C55 C56 . . 1.390(3) no
    C2 H2A . . 0.9900 no
    C2 H2B . . 0.9900 no
    C4 H4A . . 0.9900 no
    C4 H4B . . 0.9900 no
    C5 H5 . . 1.0000 no
    C6 H6A . . 0.9900 no
    C6 H6B . . 0.9900 no
    C11 H11A . . 0.9800 no
    C11 H11B . . 0.9800 no
    C11 H11C . . 0.9800 no
    C15 H15A . . 0.9800 no
    C15 H15B . . 0.9800 no
    C15 H15C . . 0.9800 no
    C52 H52 . . 0.9500 no
    C53 H53 . . 0.9500 no
    C55 H55 . . 0.9500 no
    C56 H56 . . 0.9500 no
loop_
    _geom_contact_atom_site_label_1
    _geom_contact_atom_site_label_2
    _geom_contact_distance
    _geom_contact_site_symmetry_1
    _geom_contact_site_symmetry_2
    _geom_contact_publ_flag
    O3 H6A 2.8000 . 1_545 no
    O3 H11A 2.6400 . 1_545 no
    O3 H15C 2.8500 . 2_545 no
    O3 H55 2.7700 . 2_545 no
    N12 H11B 2.8200 . 1_545 no
    N12 H5 2.8900 . 3_566 no
    N12 H6B 2.8700 . 3_576 no
    N12 H52 2.7100 . 3_566 no
    C4 C12 3.532(2) . . no
    C12 C4 3.532(2) . . no
    C12 C15 3.598(3) . 5_445 no
    C15 C12 3.598(3) . 5_555 no
    C6 H56 2.7200 . . no
    C12 H5 2.5600 . . no
    C12 H6B 2.9600 . 3_576 no
    C15 H2B 3.0500 . 2_555 no
    C51 H4A 3.0100 . 2_555 no
    C52 H4B 3.1000 . . no
    C52 H55 3.0600 . 1_545 no
    C52 H4A 2.9800 . 2_555 no
    C52 H11B 3.0800 . 3_576 no
    C53 H4A 2.9300 . 2_555 no
    C53 H53 2.9700 . 7_566 no
    C54 H4A 2.9400 . 2_555 no
    C55 H52 3.0600 . 1_565 no
    C55 H4A 2.9200 . 2_555 no
    C56 H6A 2.7800 . . no
    C56 H6B 3.0900 . . no
    C56 H4A 2.9500 . 2_555 no
    H2A H11C 2.5600 . . no
    H2A H15C 2.5800 . 5_445 no
    H2B H6A 2.5900 . . no
    H2B H11A 2.5000 . . no
    H2B C15 3.0500 . 2_555 no
    H2B H15C 2.3200 . 2_555 no
    H4A C51 3.0100 . 2_555 no
    H4A C52 2.9800 . 2_555 no
    H4A C53 2.9300 . 2_555 no
    H4A C54 2.9400 . 2_555 no
    H4A C55 2.9200 . 2_555 no
    H4A C56 2.9500 . 2_555 no
    H4B C52 3.1000 . . no
    H4B H56 2.5700 . 1_545 no
    H5 C12 2.5600 . . no
    H5 H52 2.3700 . . no
    H5 N12 2.8900 . 3_566 no
    H6A O3 2.8000 . 1_565 no
    H6A C56 2.7800 . . no
    H6A H2B 2.5900 . . no
    H6A H11A 2.5600 . . no
    H6A H56 2.2100 . . no
    H6B C56 3.0900 . . no
    H6B H11B 2.5400 . . no
    H6B N12 2.8700 . 3_576 no
    H6B C12 2.9600 . 3_576 no
    H11A O3 2.6400 . 1_565 no
    H11A H2B 2.5000 . . no
    H11A H6A 2.5600 . . no
    H11B N12 2.8200 . 1_565 no
    H11B H6B 2.5400 . . no
    H11B C52 3.0800 . 3_576 no
    H11C H2A 2.5600 . . no
    H15A H53 2.3700 . . no
    H15C O3 2.8500 . 2_565 no
    H15C H2B 2.3200 . 2_555 no
    H15C H2A 2.5800 . 5_555 no
    H52 C55 3.0600 . 1_545 no
    H52 H5 2.3700 . . no
    H52 N12 2.7100 . 3_566 no
    H53 H15A 2.3700 . . no
    H53 C53 2.9700 . 7_566 no
    H53 H53 2.4800 . 7_566 no
    H55 C52 3.0600 . 1_565 no
    H55 O3 2.7700 . 2_565 no
    H56 C6 2.7200 . . no
    H56 H4B 2.5700 . 1_565 no
    H56 H6A 2.2100 . . no
loop_
    _geom_angle_atom_site_label_1
    _geom_angle_atom_site_label_2
    _geom_angle_atom_site_label_3
    _geom_angle_site_symmetry_1
    _geom_angle_site_symmetry_2
    _geom_angle_site_symmetry_3
    _geom_angle
    _geom_angle_publ_flag
    C2 C1 C6 . . . 109.04(13) no
    C2 C1 C11 . . . 110.55(14) no
    C2 C1 C12 . . . 108.69(11) no
    C6 C1 C11 . . . 111.35(12) no
    C6 C1 C12 . . . 108.53(13) no
    C11 C1 C12 . . . 108.62(14) no
    C1 C2 C3 . . . 112.38(13) no
    O3 C3 C2 . . . 121.60(17) no
    O3 C3 C4 . . . 122.51(15) no
    C2 C3 C4 . . . 115.89(12) no
    C3 C4 C5 . . . 112.38(13) no
    C4 C5 C6 . . . 110.02(12) no
    C4 C5 C51 . . . 110.09(12) no
    C6 C5 C51 . . . 113.81(11) no
    C1 C6 C5 . . . 112.03(11) no
    N12 C12 C1 . . . 178.70(18) no
    C5 C51 C52 . . . 119.32(12) no
    C5 C51 C56 . . . 122.83(13) no
    C52 C51 C56 . . . 117.83(15) no
    C51 C52 C53 . . . 121.07(12) no
    C52 C53 C54 . . . 121.23(14) no
    C15 C54 C53 . . . 121.54(16) no
    C15 C54 C55 . . . 120.88(16) no
    C53 C54 C55 . . . 117.58(17) no
    C54 C55 C56 . . . 121.31(13) no
    C51 C56 C55 . . . 120.95(14) no
    C1 C2 H2A . . . 109.00 no
    C1 C2 H2B . . . 109.00 no
    C3 C2 H2A . . . 109.00 no
    C3 C2 H2B . . . 109.00 no
    H2A C2 H2B . . . 108.00 no
    C3 C4 H4A . . . 109.00 no
    C3 C4 H4B . . . 109.00 no
    C5 C4 H4A . . . 109.00 no
    C5 C4 H4B . . . 109.00 no
    H4A C4 H4B . . . 108.00 no
    C4 C5 H5 . . . 108.00 no
    C6 C5 H5 . . . 108.00 no
    C51 C5 H5 . . . 108.00 no
    C1 C6 H6A . . . 109.00 no
    C1 C6 H6B . . . 109.00 no
    C5 C6 H6A . . . 109.00 no
    C5 C6 H6B . . . 109.00 no
    H6A C6 H6B . . . 108.00 no
    C1 C11 H11A . . . 109.00 no
    C1 C11 H11B . . . 109.00 no
    C1 C11 H11C . . . 109.00 no
    H11A C11 H11B . . . 109.00 no
    H11A C11 H11C . . . 109.00 no
    H11B C11 H11C . . . 109.00 no
    C54 C15 H15A . . . 109.00 no
    C54 C15 H15B . . . 109.00 no
    C54 C15 H15C . . . 109.00 no
    H15A C15 H15B . . . 109.00 no
    H15A C15 H15C . . . 109.00 no
    H15B C15 H15C . . . 109.00 no
    C51 C52 H52 . . . 119.00 no
    C53 C52 H52 . . . 119.00 no
    C52 C53 H53 . . . 119.00 no
    C54 C53 H53 . . . 119.00 no
    C54 C55 H55 . . . 119.00 no
    C56 C55 H55 . . . 119.00 no
    C51 C56 H56 . . . 120.00 no
    C55 C56 H56 . . . 120.00 no
loop_
    _geom_torsion_atom_site_label_1
    _geom_torsion_atom_site_label_2
    _geom_torsion_atom_site_label_3
    _geom_torsion_atom_site_label_4
    _geom_torsion_site_symmetry_1
    _geom_torsion_site_symmetry_2
    _geom_torsion_site_symmetry_3
    _geom_torsion_site_symmetry_4
    _geom_torsion
    _geom_torsion_publ_flag
    C6 C1 C2 C3 . . . . 52.74(16) no
    C11 C1 C2 C3 . . . . 175.47(14) no
    C12 C1 C2 C3 . . . . -65.40(19) no
    C2 C1 C6 C5 . . . . -58.85(15) no
    C11 C1 C6 C5 . . . . 178.91(12) no
    C12 C1 C6 C5 . . . . 59.39(14) no
    C1 C2 C3 O3 . . . . 130.73(15) no
    C1 C2 C3 C4 . . . . -49.13(17) no
    O3 C3 C4 C5 . . . . -131.91(13) no
    C2 C3 C4 C5 . . . . 47.96(15) no
    C3 C4 C5 C6 . . . . -51.08(14) no
    C3 C4 C5 C51 . . . . -177.30(10) no
    C4 C5 C6 C1 . . . . 58.21(15) no
    C51 C5 C6 C1 . . . . -177.70(11) no
    C4 C5 C51 C52 . . . . -88.85(14) no
    C4 C5 C51 C56 . . . . 89.28(15) no
    C6 C5 C51 C52 . . . . 147.10(12) no
    C6 C5 C51 C56 . . . . -34.77(17) no
    C5 C51 C52 C53 . . . . 178.29(12) no
    C56 C51 C52 C53 . . . . 0.1(2) no
    C5 C51 C56 C55 . . . . -179.06(13) no
    C52 C51 C56 C55 . . . . -0.9(2) no
    C51 C52 C53 C54 . . . . 1.5(2) no
    C52 C53 C54 C15 . . . . 176.87(13) no
    C52 C53 C54 C55 . . . . -2.2(2) no
    C15 C54 C55 C56 . . . . -177.71(14) no
    C53 C54 C55 C56 . . . . 1.3(2) no
    C54 C55 C56 C51 . . . . 0.2(2) no
loop_
    _geom_hbond_atom_site_label_D
    _geom_hbond_atom_site_label_H
    _geom_hbond_atom_site_label_A
    _geom_hbond_site_symmetry_A
    _geom_hbond_distance_DH
    _geom_hbond_distance_HA
    _geom_hbond_distance_DA
    _geom_hbond_angle_DHA
    _geom_hbond_publ_flag
    C4 H4A Cg 2_555 0.99 2.61 3.5425(15) 157 yes
