# Supplementary material for: 1-Methyl-5-(4-methyl­phen­yl)-3-oxo­cyclo­hexane-1-carbonitrile
Source: Acta Crystallogr Sect E Struct Rep Online. 2008 Apr 10;64(Pt 5):o818. doi: 10.1107/S1600536808009070 (PMC2961276; doi:10.1107/S1600536808009070)
Supplement: Supplementary file 2 [file e-64-0o818-Isup2.hkl]

#
# h,k,l, Fc-squared, Fo-squared, sigma(Fo-squared) and status flag
#
data_I
_shelx_title ' rts204 in C 2/c  C15H17NO Z=8'
_shelx_refln_list_code          4
_shelx_F_calc_maximum      240.72
_exptl_crystal_F_000       976.00
_reflns_d_resolution_high  0.7096
 
loop_
 _symmetry_equiv_pos_as_xyz
 'x, y, z'
 '-x, y, -z+1/2'
 'x+1/2, y+1/2, z'
 '-x+1/2, y+1/2, -z+1/2'
 '-x, -y, -z'
 'x, -y, z-1/2'
 '-x+1/2, -y+1/2, -z'
 'x+1/2, -y+1/2, z-1/2'
 
_cell_length_a    23.4475
_cell_length_b     6.0370
_cell_length_c    21.0740
_cell_angle_alpha  90.000
_cell_angle_beta  123.267
_cell_angle_gamma  90.000
 
_shelx_F_squared_multiplier     1.000
 
loop_
 _refln_index_h
 _refln_index_k
 _refln_index_l
 _refln_F_squared_calc
 _refln_F_squared_meas
 _refln_F_squared_sigma
 _refln_observed_status
   2   0   0     5197.24     1940.61     56.46 o
   6   0   0       10.44        0.00      2.09 o
   8   0   0      332.84      294.16      4.88 o
  10   0   0     6567.86     6925.98     71.10 o
  12   0   0     1686.89     1764.26     21.61 o
  14   0   0      846.00      780.71     16.03 o
  16   0   0      297.25      234.91      6.97 o
  18   0   0     3560.76     3900.74     87.13 o
  20   0   0       59.34       57.16      9.06 o
  22   0   0      436.18      396.63     33.46 o
  24   0   0       26.17       14.64     16.03 o
  26   0   0      461.69      469.12     76.68 o
   1   1   0    17746.46    16599.77    279.52 o
   3   1   0       23.43       62.04      4.18 o
   5   1   0     2653.85     2439.01     20.91 o
   7   1   0      357.33      287.19      4.18 o
   9   1   0     2043.50     2440.41     21.61 o
  11   1   0      485.43      471.91      6.27 o
  13   1   0     1133.99     1119.48     15.34 o
  15   1   0      133.67      123.38      4.18 o
  17   1   0     3487.67     3594.74     52.98 o
  19   1   0      239.49      261.40      8.36 o
  21   1   0       14.11       10.46      6.97 o
  23   1   0        4.15       -2.09      6.27 o
  25   1   0        3.56        2.09     11.15 o
  27   1   0      227.27      238.39     38.34 o
   0   2   0     1063.32      973.79     16.03 o
   2   2   0     1675.79     1699.43     20.21 o
   4   2   0     1143.01     1104.84     13.24 o
   6   2   0      724.80      763.28      9.76 o
   8   2   0     1507.98     1817.93     17.43 o
  10   2   0     4451.43     4833.41     43.22 o
  12   2   0       51.07       36.25      2.79 o
  14   2   0       47.50       43.91      3.49 o
  16   2   0      147.19      140.81      4.18 o
  18   2   0       38.77       43.22      4.18 o
  20   2   0        8.80       12.55      4.18 o
  22   2   0      117.11      122.68     13.24 o
  24   2   0       81.06      104.56     18.82 o
  26   2   0       56.11       34.16     16.73 o
   1   3   0      541.44      603.65      8.36 o
   3   3   0     1142.42     1109.02     15.34 o
   5   3   0     1199.88     1146.66     15.34 o
   7   3   0     3358.54     3715.33     34.85 o
   9   3   0       83.50       74.59      3.49 o
  11   3   0       18.20       23.00      2.79 o
  13   3   0      495.91      532.55     10.46 o
  15   3   0      843.11      860.87     14.64 o
  17   3   0        0.87        0.70      3.49 o
  19   3   0      317.10      290.67     14.64 o
  21   3   0      415.81      457.97     33.46 o
  23   3   0      196.16      177.75     22.31 o
  25   3   0      173.83      244.67     43.22 o
   0   4   0      197.89      212.60      7.67 o
   2   4   0       89.17      103.86      4.18 o
   4   4   0        5.12       10.46      3.49 o
   6   4   0      160.21      145.69      4.88 o
   8   4   0      364.43      363.17      8.36 o
  10   4   0      528.69      497.00     10.46 o
  12   4   0      178.70      158.23      4.88 o
  14   4   0      424.98      421.72     13.94 o
  16   4   0      259.02      226.54     11.15 o
  18   4   0      237.33      261.40     20.21 o
  20   4   0      126.89      117.80     13.24 o
  22   4   0        0.05       -9.06     11.15 o
  24   4   0      173.26      240.49     46.01 o
   1   5   0        0.30        5.58      3.49 o
   3   5   0       49.09       51.58      4.18 o
   5   5   0      172.72      185.42      6.97 o
   7   5   0      245.44      220.97      6.27 o
   9   5   0       17.17       24.40      2.79 o
  11   5   0      990.10     1000.28     27.88 o
  13   5   0        1.96        6.27      2.79 o
  15   5   0      147.59      118.50     10.46 o
  17   5   0       28.54       26.49      9.06 o
  19   5   0       96.82      116.41     16.73 o
  21   5   0      144.88      135.93     30.67 o
   0   6   0       16.20       16.73      5.58 o
   2   6   0       15.86        7.67      4.18 o
   4   6   0       30.74       43.91      4.88 o
   6   6   0     1546.37     1559.32     64.83 o
   8   6   0       32.72       27.19      3.49 o
  10   6   0       32.74       15.34      6.97 o
  12   6   0       17.59       23.00     10.46 o
  14   6   0       21.77       32.06     13.24 o
  16   6   0       14.47       11.85     15.34 o
  18   6   0        2.67       -6.97     11.15 o
   1   7   0       13.06       25.09      9.76 o
   3   7   0      100.79      121.99     14.64 o
   5   7   0        5.93        4.88      6.27 o
   7   7   0      176.46      169.39     18.82 o
   9   7   0      163.75      179.14     20.91 o
  11   7   0        0.00        6.97     11.85 o
  13   7   0        1.59        6.27     13.24 o
  15   7   0       24.83       19.52     20.21 o
   0   8   0       51.20       65.52     20.91 o
   2   8   0       42.44       55.07     13.24 o
   4   8   0       37.72       27.88     15.34 o
   6   8   0      289.09      329.01     49.49 o
   8   8   0      123.00      142.20     40.43 o
 -27   1   1      165.27      197.96     28.58 o
 -25   1   1      178.79      197.27     21.61 o
 -23   1   1        2.13        2.79      6.27 o
 -21   1   1       26.24       26.49      3.49 o
 -19   1   1        9.86        6.27      3.49 o
 -17   1   1      312.56      290.67      6.97 o
 -15   1   1       63.80       64.13      3.49 o
 -13   1   1      200.60      195.18      4.18 o
 -11   1   1       34.03       14.64      2.09 o
  -9   1   1       39.28       50.19      2.09 o
  -7   1   1     3009.30     3012.69     27.19 o
  -5   1   1     5809.49     5685.22     54.37 o
  -3   1   1     3021.40     2770.81     34.16 o
  -1   1   1     7196.66     6351.61     82.95 o
   1   1   1    21243.36    19786.03    329.71 o
   3   1   1     1392.46     1557.23     17.43 o
   5   1   1     2328.81     2225.01     18.12 o
   7   1   1     3388.38     3361.92     27.19 o
   9   1   1       10.25       22.31      2.09 o
  11   1   1     1138.69     1260.98     11.85 o
  13   1   1       22.10       20.21      2.09 o
  15   1   1        1.21        8.36      2.79 o
  17   1   1     1285.36     1299.32     23.00 o
  19   1   1      167.32      161.72      7.67 o
  21   1   1      126.25      125.47     11.15 o
  23   1   1       47.68       32.76      9.76 o
  25   1   1       15.73       13.94     11.15 o
 -26   2   1       24.80       23.70     12.55 o
 -24   2   1       93.07      104.56     13.24 o
 -22   2   1       75.21       85.04     10.46 o
 -20   2   1       31.79       46.01      4.88 o
 -18   2   1      239.96      214.69      7.67 o
 -16   2   1      200.92      197.96      5.58 o
 -14   2   1        1.78        2.79      2.79 o
 -12   2   1        2.90        8.36      2.09 o
 -10   2   1     1419.48     1518.89     15.34 o
  -8   2   1        8.07       23.00      2.79 o
  -6   2   1     4827.98     5269.77     50.19 o
  -4   2   1      696.51      622.47      9.06 o
  -2   2   1      913.78      920.12     11.15 o
   0   2   1     1418.68     1166.88     13.94 o
   2   2   1      697.09      766.77     11.15 o
   4   2   1       16.37        6.27      2.09 o
   6   2   1     1896.53     1797.72     17.43 o
   8   2   1      590.35      520.70      6.27 o
  10   2   1     3105.51     2969.47     26.49 o
  12   2   1      933.40     1036.53     14.64 o
  14   2   1      583.29      652.45     10.46 o
  16   2   1      911.83      913.85     15.34 o
  18   2   1     1170.41     1263.07     35.55 o
  20   2   1       81.18       62.74      7.67 o
  22   2   1        8.21       13.24      9.06 o
  24   2   1        2.72       -2.09     13.24 o
  26   2   1        1.58        9.76     19.52 o
 -25   3   1       78.58       87.83     18.12 o
 -23   3   1     1091.70     1214.97     94.10 o
 -21   3   1       19.08       10.46      6.97 o
 -19   3   1      732.40      771.64     29.97 o
 -17   3   1      159.79      146.38      6.27 o
 -15   3   1      686.62      568.80     10.46 o
 -13   3   1     2122.99     2010.32     27.88 o
 -11   3   1       12.22       13.24      2.79 o
  -9   3   1     1380.58     1410.15     20.91 o
  -7   3   1     1580.86     1670.15     18.82 o
  -5   3   1      127.01       76.68      2.79 o
  -3   3   1      723.15      784.19     11.15 o
  -1   3   1     4891.31     5102.48     50.89 o
   1   3   1      169.94      149.87      3.49 o
   3   3   1      928.24      980.07     13.94 o
   5   3   1       36.90       25.79      2.79 o
   7   3   1      665.69      726.34      9.06 o
   9   3   1      465.17      487.94      9.06 o
  11   3   1      113.90      122.68      4.88 o
  13   3   1      535.77      553.47     11.15 o
  15   3   1        0.01       -0.70      3.49 o
  17   3   1      101.93      115.71      6.27 o
  19   3   1       40.92       61.34      6.97 o
  21   3   1       35.45       36.94      9.76 o
  23   3   1       23.17       14.64     13.24 o
  25   3   1       45.37       26.49     25.79 o
 -24   4   1        0.17        6.97     15.34 o
 -22   4   1       73.90       55.76     14.64 o
 -20   4   1       24.13       20.91      7.67 o
 -18   4   1       45.75       33.46      6.27 o
 -16   4   1      762.31      664.99     20.21 o
 -14   4   1      131.75      104.56      4.88 o
 -12   4   1      683.03      677.54     12.55 o
 -10   4   1       61.36       62.04      2.79 o
  -8   4   1      427.63      442.63      8.36 o
  -6   4   1       94.49      110.14      4.18 o
  -4   4   1      339.45      368.74      8.36 o
  -2   4   1        2.75       11.15      3.49 o
   0   4   1       60.44       55.76      2.79 o
   2   4   1      178.20      255.82      6.27 o
   4   4   1     2332.76     2319.12     39.04 o
   6   4   1      627.45      699.85     13.24 o
   8   4   1      119.58      138.02      5.58 o
  10   4   1      136.99      137.32      4.18 o
  12   4   1     1450.16     1564.20     27.19 o
  14   4   1      117.22       99.68      5.58 o
  16   4   1        5.81        9.06      4.18 o
  18   4   1        0.01       -7.67      7.67 o
  20   4   1        1.13       13.94     11.15 o
  22   4   1        5.17       10.46     14.64 o
 -21   5   1        1.88       -0.70     13.94 o
 -19   5   1       63.79       62.74     13.24 o
 -17   5   1      138.54      124.77     15.34 o
 -15   5   1       26.53        9.06      7.67 o
 -13   5   1      455.94      457.27     27.88 o
 -11   5   1      215.32      212.60     10.46 o
  -9   5   1      558.90      530.46     15.34 o
  -7   5   1      628.59      644.08     13.24 o
  -5   5   1      402.17      462.85     11.85 o
  -3   5   1      417.07      446.82     10.46 o
  -1   5   1       23.87       23.00      2.79 o
   1   5   1        0.93        4.18      3.49 o
   3   5   1        0.13        3.49      3.49 o
   5   5   1      759.63      777.22     15.34 o
   7   5   1      235.75      224.45      6.97 o
   9   5   1      339.09      318.56     11.15 o
  11   5   1       37.00       27.19      3.49 o
  13   5   1      140.53      128.26      8.36 o
  15   5   1       15.65       25.79      9.06 o
  17   5   1        0.47       17.43     11.15 o
  19   5   1        1.82       22.31     12.55 o
  21   5   1        3.96       17.43     14.64 o
 -20   6   1        0.03       20.91     16.03 o
 -18   6   1        0.42      -14.64     14.64 o
 -16   6   1      136.14      138.02     23.00 o
 -14   6   1        0.18       12.55     12.55 o
 -12   6   1        3.70       -2.79      7.67 o
 -10   6   1       52.62       52.28      7.67 o
  -8   6   1      137.31      147.78     10.46 o
  -6   6   1      472.81      476.79     15.34 o
  -4   6   1      263.55      280.91     11.15 o
  -2   6   1      350.17      337.38     12.55 o
   0   6   1      354.65      341.56     11.85 o
   2   6   1        3.73        1.39      4.18 o
   4   6   1      253.74      269.06      9.76 o
   6   6   1      256.64      257.91     12.55 o
   8   6   1      262.38      230.73     11.85 o
  10   6   1       36.00       34.16      4.88 o
  12   6   1      143.72      198.66     20.91 o
  14   6   1       60.39       83.65     15.34 o
  16   6   1       31.64       13.24     12.55 o
  18   6   1        7.16      -18.82     18.82 o
 -15   7   1        9.44       -0.70     13.94 o
 -13   7   1      106.90       71.80     19.52 o
 -11   7   1       47.44       45.31     12.55 o
  -9   7   1      338.35      331.80     31.37 o
  -7   7   1       20.94       41.13     13.94 o
  -5   7   1      569.80      618.29     49.49 o
  -3   7   1       22.97       21.61      9.76 o
  -1   7   1       18.68       23.70      9.06 o
   1   7   1        2.42        4.18      8.36 o
   3   7   1       58.66       31.37      9.06 o
   5   7   1       48.89       29.97      7.67 o
   7   7   1      114.65      107.35     12.55 o
   9   7   1        4.47        5.58     11.15 o
  11   7   1       93.78       95.50     16.03 o
  13   7   1      160.32      154.75     27.88 o
  15   7   1        0.29       15.34     18.82 o
  -8   8   1      191.44      214.69     34.16 o
  -6   8   1        0.20        9.76     12.55 o
  -4   8   1       77.08       78.07     16.73 o
  -2   8   1       24.19       17.43      9.76 o
   0   8   1        3.55        6.27      9.76 o
   2   8   1       49.27       55.76     13.94 o
   4   8   1       33.62       35.55     13.94 o
   6   8   1        2.37       -2.09     15.34 o
   8   8   1        3.68       32.76     20.21 o
 -28   0   2      313.54      375.02     78.77 o
 -26   0   2       11.38       20.21     14.64 o
 -24   0   2        0.61        6.97     11.15 o
 -22   0   2      273.79      238.39     16.03 o
 -20   0   2      324.58      287.89     14.64 o
 -18   0   2      517.38      560.44     16.03 o
 -16   0   2     1093.71     1055.35     23.70 o
 -14   0   2      213.29      241.88      7.67 o
 -12   0   2      975.08      924.30     13.94 o
 -10   0   2    11593.57    12717.15    145.69 o
  -8   0   2     2006.40     1870.91     24.40 o
  -6   0   2    18210.77    17761.08    228.64 o
  -4   0   2     5787.66     5703.34     81.56 o
  -2   0   2      283.74      147.78      6.97 o
   0   0   2     2591.32       -1.39      1.39 o
   2   0   2      123.96       53.67      2.79 o
   4   0   2      129.53      128.26      3.49 o
   6   0   2     5997.88     5576.48     58.55 o
   8   0   2        9.33       12.55      2.79 o
  10   0   2     2491.15     2545.66     30.67 o
  12   0   2      355.11      348.53      8.36 o
  14   0   2     1851.55     1944.10     32.76 o
  16   0   2     3060.95     3143.04     68.31 o
  18   0   2       27.32       34.85      6.27 o
  20   0   2        1.19        1.39      8.36 o
  22   0   2       24.86       29.97     15.34 o
  24   0   2        0.04       -0.70     13.94 o
  26   0   2        0.02       -2.79     27.19 o
 -27   1   2       86.54       76.68     14.64 o
 -25   1   2       73.35       62.74     10.46 o
 -23   1   2       85.71       84.34      9.76 o
 -21   1   2      223.17      200.06      9.06 o
 -19   1   2       57.20       44.61      4.88 o
 -17   1   2        8.99       10.46      2.79 o
 -15   1   2      417.43      462.15      7.67 o
 -13   1   2        0.51        4.18      2.09 o
 -11   1   2        2.02       16.03      2.09 o
  -9   1   2      215.90      225.15      3.49 o
  -7   1   2     5944.61     5752.83     51.58 o
  -5   1   2      744.94      680.33      7.67 o
  -3   1   2      843.35      980.76     12.55 o
  -1   1   2      773.72      805.80     11.85 o
   1   1   2     4108.03     3992.76     58.55 o
   3   1   2     7661.82     7523.36     56.46 o
   5   1   2     4282.86     4396.35     35.55 o
   7   1   2     3579.15     3851.95     29.28 o
   9   1   2      913.04      939.64      9.76 o
  11   1   2     3312.82     3645.62     29.28 o
  13   1   2      160.94      149.17      4.18 o
  15   1   2      538.48      542.31      9.76 o
  17   1   2       36.69       27.88      4.18 o
  19   1   2       12.68       13.94      4.88 o
  21   1   2       69.52       55.07      8.36 o
  23   1   2        2.36        9.06     10.46 o
  25   1   2       59.95       47.40     13.24 o
 -26   2   2        6.57       13.94     12.55 o
 -24   2   2       78.76       80.16     11.85 o
 -22   2   2       11.02        9.76      4.18 o
 -20   2   2       71.50       80.16      4.18 o
 -18   2   2      254.24      206.33      6.27 o
 -16   2   2      342.89      347.14      6.97 o
 -14   2   2      248.63      232.12      4.88 o
 -12   2   2      233.02      243.97      4.18 o
 -10   2   2      330.76      432.18      5.58 o
  -8   2   2     1410.08     1620.66     18.82 o
  -6   2   2     3570.42     3666.53     33.46 o
  -4   2   2     3478.02     3465.78     36.94 o
  -2   2   2     1684.28     1684.79     18.82 o
   0   2   2      127.54      116.41      2.79 o
   2   2   2       64.33       77.37      2.09 o
   4   2   2      483.87      535.34      6.97 o
   6   2   2      232.36      242.58      4.18 o
   8   2   2      117.61       71.80      2.79 o
  10   2   2      961.02     1155.03     16.03 o
  12   2   2        4.71        0.00      2.79 o
  14   2   2      911.07      835.08     14.64 o
  16   2   2     1035.26     1091.60     19.52 o
  18   2   2       66.37       50.19      5.58 o
  20   2   2      444.62      421.02     28.58 o
  22   2   2       13.82      -10.46     10.46 o
  24   2   2      187.35      184.72     29.28 o
 -25   3   2       98.43      119.20     21.61 o
 -23   3   2        0.93       21.61     12.55 o
 -21   3   2        1.07        2.79      4.88 o
 -19   3   2       70.01       66.22      4.88 o
 -17   3   2      266.31      243.97      7.67 o
 -15   3   2     2892.56     2905.34     43.91 o
 -13   3   2      695.62      660.12     11.15 o
 -11   3   2      224.37      211.21      5.58 o
  -9   3   2      348.81      349.92      6.27 o
  -7   3   2      341.95      421.02      6.97 o
  -5   3   2     2395.79     2618.85     27.88 o
  -3   3   2      804.86      924.30     11.15 o
  -1   3   2     1054.04     1054.65     12.55 o
   1   3   2       19.29       13.94      2.09 o
   3   3   2     3861.10     4286.22     45.31 o
   5   3   2      404.48      322.04      5.58 o
   7   3   2      407.98      440.54      8.36 o
   9   3   2      361.09      309.49      6.97 o
  11   3   2      902.60      893.63     13.94 o
  13   3   2     2796.74     2935.32     44.61 o
  15   3   2       45.08       35.55      4.88 o
  17   3   2        0.00       11.85      4.88 o
  19   3   2       65.38       52.98      7.67 o
  21   3   2       25.62       27.88     11.85 o
  23   3   2        0.07        5.58     11.15 o
 -24   4   2       50.62       61.34     16.73 o
 -22   4   2      609.22      709.61     75.28 o
 -20   4   2        0.33        3.49      6.97 o
 -18   4   2       18.81        7.67      3.49 o
 -16   4   2       29.28       16.73      3.49 o
 -14   4   2     2023.94     2076.54     34.16 o
 -12   4   2     2695.02     2703.20     46.70 o
 -10   4   2      257.14      239.09      7.67 o
  -8   4   2      133.37      133.84      6.27 o
  -6   4   2     1815.09     1744.04     27.19 o
  -4   4   2     1792.73     1905.76     31.37 o
  -2   4   2       10.58        6.27      2.09 o
   0   4   2       14.40       22.31      2.79 o
   2   4   2        6.52       12.55      3.49 o
   4   4   2     3245.36     3585.67     53.67 o
   6   4   2     1278.26     1184.30     20.21 o
   8   4   2      614.23      545.10     10.46 o
  10   4   2       94.59      117.80      4.88 o
  12   4   2       84.61       70.40      4.88 o
  14   4   2      207.52      184.72      8.36 o
  16   4   2      243.08      231.42     12.55 o
  18   4   2       21.72       34.16      8.36 o
  20   4   2        0.62      -10.46     10.46 o
  22   4   2       74.67       72.49     21.61 o
 -23   5   2      321.92      386.87     68.31 o
 -21   5   2       78.78       86.44     16.03 o
 -19   5   2       19.40       25.09     10.46 o
 -17   5   2       53.08       46.01      9.06 o
 -15   5   2        5.66       -4.18      6.27 o
 -13   5   2       75.34       71.10      8.36 o
 -11   5   2        5.60       -2.79      5.58 o
  -9   5   2       66.77       44.61      6.27 o
  -7   5   2        5.84        6.97      1.39 o
  -5   5   2     2401.43     2343.51     48.10 o
  -3   5   2       74.41       82.95      4.88 o
  -1   5   2       62.17       57.16      3.49 o
   1   5   2      500.01      559.04     12.55 o
   3   5   2       80.12       77.37      4.18 o
   5   5   2     4074.50     4346.86     71.80 o
   7   5   2      530.28      558.34     12.55 o
   9   5   2      428.85      404.99     13.94 o
  11   5   2      104.05      108.74      7.67 o
  13   5   2      370.11      362.47     20.21 o
  15   5   2      117.09       94.10     13.24 o
  17   5   2        3.58       -2.79     11.85 o
  19   5   2       68.81       59.95     16.73 o
  21   5   2      164.22      205.63     50.19 o
 -20   6   2        0.00       11.85     14.64 o
 -18   6   2       12.91       22.31     16.03 o
 -16   6   2       15.84       12.55     11.85 o
 -14   6   2        9.78       16.03     11.15 o
 -12   6   2      299.99      340.17     25.79 o
 -10   6   2        4.16       -6.97      6.97 o
  -8   6   2        5.21       -0.70      6.97 o
  -6   6   2     1294.88     1325.11     39.04 o
  -4   6   2     1453.16     1447.10     46.70 o
  -2   6   2       58.85       51.58      4.88 o
   0   6   2      339.23      354.80     11.85 o
   2   6   2      109.65      101.77      5.58 o
   4   6   2      178.83      165.90      6.97 o
   6   6   2      750.46      734.70     33.46 o
   8   6   2      259.28      250.24     13.24 o
  10   6   2       19.28       20.21      6.97 o
  12   6   2       41.25       41.13      7.67 o
  14   6   2       43.37       64.83     15.34 o
  16   6   2       16.65       24.40     13.24 o
  18   6   2        4.50      -10.46     18.82 o
 -15   7   2        2.83       16.73     13.24 o
 -13   7   2       47.18       33.46     13.94 o
 -11   7   2      299.52      324.83     34.16 o
  -9   7   2        9.26       -4.88     11.15 o
  -7   7   2      366.42      352.71     36.25 o
  -5   7   2      443.72      410.57     36.94 o
  -3   7   2       41.79       41.82      8.36 o
  -1   7   2       22.53       16.73      8.36 o
   1   7   2        1.22       -8.36      8.36 o
   3   7   2       15.35       10.46      9.06 o
   5   7   2      287.31      287.19     27.19 o
   7   7   2       17.26       16.73      6.97 o
   9   7   2       18.97       14.64     12.55 o
  11   7   2      212.13      225.85     33.46 o
  13   7   2        2.07      -13.94     13.94 o
 -10   8   2        3.72       -2.79     19.52 o
  -8   8   2        1.33       10.46     16.73 o
  -6   8   2       35.80       39.73     15.34 o
  -4   8   2       74.99       70.40     15.34 o
  -2   8   2        3.47       -8.36     12.55 o
   0   8   2       82.87       69.01     15.34 o
   2   8   2       15.96       27.88     14.64 o
   4   8   2        2.16      -14.64     14.64 o
   6   8   2        0.48      -10.46     18.12 o
 -29   1   3       60.06       69.01     25.09 o
 -27   1   3        5.68        8.36     12.55 o
 -25   1   3       17.96       15.34      9.76 o
 -23   1   3       58.01       54.37      6.97 o
 -21   1   3      353.10      294.86     11.15 o
 -19   1   3     3977.47     4030.40     61.34 o
 -17   1   3        7.32        9.06      3.49 o
 -15   1   3     3612.45     3774.58     46.70 o
 -13   1   3      908.18     1043.50      9.76 o
 -11   1   3     7775.65     8245.52     71.10 o
  -9   1   3    10608.40    11290.27     96.89 o
  -7   1   3      339.58      335.98      4.18 o
  -5   1   3     1565.26     1651.33     14.64 o
  -3   1   3     2775.42     2733.17     58.55 o
  -1   1   3     8334.81     8328.47    289.28 o
   1   1   3       67.81       64.83      2.79 o
   3   1   3        6.07        0.70      2.09 o
   5   1   3      261.97      270.46      3.49 o
   7   1   3      151.69      142.90      2.79 o
   9   1   3        7.96        1.39      2.09 o
  11   1   3      820.22      987.04     13.24 o
  13   1   3        2.29        4.88      2.79 o
  15   1   3      344.16      296.95      6.97 o
  17   1   3      700.17      714.49     20.21 o
  19   1   3       44.47       47.40      6.97 o
  21   1   3        0.37        4.88      7.67 o
  23   1   3        1.76      -11.15     11.15 o
  25   1   3       99.54      113.62     25.09 o
 -28   2   3        9.36       -7.67     23.70 o
 -26   2   3        3.14      -11.15     11.15 o
 -24   2   3        9.53       25.09      9.06 o
 -22   2   3        3.41        2.09      6.27 o
 -20   2   3        0.45        5.58      2.09 o
 -18   2   3      952.67      905.48     14.64 o
 -16   2   3      419.69      433.57      7.67 o
 -14   2   3      280.59      246.06      5.58 o
 -12   2   3      790.16      776.52      8.36 o
 -10   2   3      448.02      458.67      6.97 o
  -8   2   3      563.70      612.72      7.67 o
  -6   2   3       16.99       16.03      2.79 o
  -4   2   3     1162.70     1136.21     12.55 o
  -2   2   3    12292.82    13076.84    115.71 o
   0   2   3     2374.14     2307.27     23.70 o
   2   2   3       38.31       41.82      2.09 o
   4   2   3      239.92      236.30      4.18 o
   6   2   3      272.59      316.46      4.88 o
   8   2   3      461.10      506.76      6.27 o
  10   2   3      113.62       98.98      3.49 o
  12   2   3     2884.64     2863.52     37.64 o
  14   2   3      161.85      165.90      5.58 o
  16   2   3      136.72      142.90      6.97 o
  18   2   3      101.29      105.95      8.36 o
  20   2   3      275.47      293.46     21.61 o
  22   2   3      145.32      151.96     18.82 o
  24   2   3       20.57       -2.79     13.94 o
 -27   3   3        5.82       29.97     23.70 o
 -25   3   3       24.99       57.16     15.34 o
 -23   3   3       64.89       45.31      9.76 o
 -21   3   3      100.06       82.25      6.97 o
 -19   3   3       15.05        4.88      4.18 o
 -17   3   3       12.79        7.67      3.49 o
 -15   3   3       83.22       62.74      3.49 o
 -13   3   3        0.48        5.58      2.79 o
 -11   3   3        2.71        3.49      2.09 o
  -9   3   3      322.17      362.47      6.97 o
  -7   3   3     1063.98     1148.06     16.03 o
  -5   3   3      359.40      442.63      6.27 o
  -3   3   3      134.55      286.49      4.88 o
  -1   3   3      222.29      298.34      4.88 o
   1   3   3      180.89      117.11      2.79 o
   3   3   3      827.44      632.23      8.36 o
   5   3   3       94.19      179.14      4.18 o
   7   3   3      385.43      343.65      6.97 o
   9   3   3     1109.65     1040.71     15.34 o
  11   3   3     1266.88     1316.75     21.61 o
  13   3   3        0.00       -2.79      3.49 o
  15   3   3     1622.88     1646.45     45.31 o
  17   3   3       10.18       11.85      5.58 o
  19   3   3       56.17       43.91      9.76 o
  21   3   3       29.36       -7.67     11.85 o
  23   3   3       55.95       21.61     16.03 o
 -26   4   3        6.12       32.06     27.19 o
 -24   4   3       14.30        0.70     12.55 o
 -22   4   3       44.08       42.52      9.06 o
 -20   4   3      112.90      121.29     11.85 o
 -18   4   3       50.12       39.73      4.88 o
 -16   4   3       23.68       26.49      2.79 o
 -14   4   3      727.65      757.70     17.43 o
 -12   4   3     2222.47     2254.99     41.13 o
 -10   4   3      398.92      356.20      9.76 o
  -8   4   3       87.90       94.10      4.88 o
  -6   4   3      818.11      862.26     16.03 o
  -4   4   3       46.37       76.68      3.49 o
  -2   4   3      149.54      178.45      4.88 o
   0   4   3     1811.62     2000.56     30.67 o
   2   4   3       67.12       54.37      2.79 o
   4   4   3      150.40      141.50      4.18 o
   6   4   3      293.66      281.61      6.97 o
   8   4   3      364.25      351.32      8.36 o
  10   4   3      886.74      957.76     18.12 o
  12   4   3      159.32      152.66      6.27 o
  14   4   3       37.11       19.52      4.88 o
  16   4   3       12.49        7.67      5.58 o
  18   4   3        0.10        2.09      9.06 o
  20   4   3        2.13        0.70     11.85 o
  22   4   3       43.17       19.52     17.43 o
 -23   5   3       47.69       52.98     18.12 o
 -21   5   3        0.45       12.55      9.76 o
 -19   5   3       32.46       33.46      8.36 o
 -17   5   3       36.30       23.70      7.67 o
 -15   5   3       37.57       33.46      6.97 o
 -13   5   3       90.54       92.01      9.06 o
 -11   5   3      276.34      255.12     12.55 o
  -9   5   3      106.72      107.35      6.97 o
  -7   5   3      601.52      644.78     18.12 o
  -5   5   3      795.10      831.59     16.73 o
  -3   5   3     1520.77     1647.15     34.16 o
  -1   5   3      292.75      298.34      6.97 o
   1   5   3      853.53      908.97     18.12 o
   3   5   3      709.38      671.27     13.24 o
   5   5   3     1504.07     1624.85     30.67 o
   7   5   3      258.29      263.49      9.76 o
   9   5   3      756.79      782.80     27.19 o
  11   5   3        8.57        9.76      4.18 o
  13   5   3       37.29       28.58      9.06 o
  15   5   3       33.84       17.43      9.76 o
  17   5   3        1.23        9.76     16.03 o
  19   5   3      138.70      119.20     23.00 o
 -20   6   3        2.30      -12.55     12.55 o
 -18   6   3        3.69      -11.15     11.15 o
 -16   6   3       10.94        2.79      9.06 o
 -14   6   3      106.23      127.56     14.64 o
 -12   6   3      192.63      230.73     20.21 o
 -10   6   3      152.94      154.05     11.85 o
  -8   6   3      140.97      131.05     10.46 o
  -6   6   3      259.40      240.49      9.76 o
  -4   6   3      108.28      135.93      6.97 o
  -2   6   3       35.09       30.67      4.18 o
   0   6   3        2.45        2.79      3.49 o
   2   6   3       17.77       13.24      2.79 o
   4   6   3      431.04      478.88     21.61 o
   6   6   3        0.89        3.49      4.88 o
   8   6   3      206.02      227.24     18.12 o
  10   6   3       33.40       33.46      7.67 o
  12   6   3        5.60        4.88      6.27 o
  14   6   3        2.15      -13.24     13.24 o
  16   6   3       11.64        3.49     16.73 o
 -17   7   3       87.47       76.68     23.00 o
 -15   7   3       82.29       84.34     18.12 o
 -13   7   3      980.32     1176.64    114.32 o
 -11   7   3        5.53       -6.27     11.85 o
  -9   7   3       44.33       43.91     10.46 o
  -7   7   3      251.38      248.85     22.31 o
  -5   7   3      188.12      173.57     16.03 o
  -3   7   3       91.15       99.68     12.55 o
  -1   7   3        5.69       -3.49      8.36 o
   1   7   3      372.89      423.12     34.85 o
   3   7   3       52.29       61.34     11.85 o
   5   7   3      648.19      704.73     59.95 o
   7   7   3       64.91       53.67     11.85 o
   9   7   3      159.45      146.38     23.70 o
  11   7   3       66.67       93.41     21.61 o
  13   7   3       39.27       39.04     18.12 o
 -10   8   3       11.63      -16.73     18.12 o
  -8   8   3      179.84      217.48     36.94 o
  -6   8   3        1.32       14.64     12.55 o
  -4   8   3       14.23       34.85     14.64 o
  -2   8   3        0.58       -5.58      9.06 o
   0   8   3       51.74       69.71     14.64 o
   2   8   3       18.96       20.21      9.76 o
   4   8   3       74.85       68.31     20.91 o
   6   8   3       14.72       -6.27     22.31 o
 -28   0   4      790.27     1060.92    193.09 o
 -26   0   4       22.17       19.52     13.94 o
 -24   0   4      115.76       79.46     13.24 o
 -22   0   4      430.29      450.30     22.31 o
 -20   0   4      941.10      948.70     25.79 o
 -18   0   4     6539.63     6507.05    127.56 o
 -16   0   4      257.09      292.07      8.36 o
 -14   0   4     4038.30     3956.51     48.79 o
 -12   0   4     3314.46     3552.22     44.61 o
 -10   0   4     2178.52     2519.87     34.16 o
  -8   0   4     9944.63    10094.82    116.41 o
  -6   0   4       63.05       66.92      3.49 o
  -4   0   4     4147.03     4102.89     59.95 o
  -2   0   4    19359.21    17717.86    228.64 o
   2   0   4       42.80       66.22      3.49 o
   4   0   4     9788.27    10112.94    107.35 o
   6   0   4      381.26      457.97      6.97 o
   8   0   4      683.85      655.24      9.76 o
  10   0   4      112.61       89.92      4.88 o
  12   0   4      246.05      224.45      6.97 o
  14   0   4     2008.15     2258.47     42.52 o
  16   0   4     2122.11     2307.27     70.40 o
  18   0   4      440.39      439.84     26.49 o
  20   0   4       11.41       32.06      9.76 o
  22   0   4        1.29      -11.15     13.94 o
  24   0   4        8.05       11.85     15.34 o
 -29   1   4      188.02      218.18     34.85 o
 -27   1   4      293.72      328.32     35.55 o
 -25   1   4      178.35      189.60     18.82 o
 -23   1   4      140.72      120.59      9.06 o
 -21   1   4       93.91       74.59      5.58 o
 -19   1   4      443.45      508.85     10.46 o
 -17   1   4     1114.45      984.25     14.64 o
 -15   1   4        1.76        2.09      2.79 o
 -13   1   4     3722.75     3720.90     30.67 o
 -11   1   4     6453.78     7037.51     58.55 o
  -9   1   4     9796.56    10204.95     83.65 o
  -7   1   4      181.74      174.96      3.49 o
  -5   1   4      732.12      808.59      8.36 o
  -3   1   4    18292.14    17905.37    425.90 o
   1   1   4    30614.01    29595.05    277.43 o
   3   1   4      912.94      912.45      9.06 o
   5   1   4      247.81      251.64      4.18 o
   7   1   4      110.76       89.92      2.79 o
   9   1   4     1367.49     1479.16     13.24 o
  11   1   4      182.70      178.45      4.18 o
  13   1   4      465.67      494.22      9.06 o
  15   1   4        0.05       -3.49      3.49 o
  17   1   4      739.65      756.31     20.91 o
  19   1   4       83.94       87.13      8.36 o
  21   1   4       12.99        3.49      7.67 o
  23   1   4       24.28       17.43     11.85 o
 -28   2   4        2.44      -11.15     11.85 o
 -26   2   4      214.28      243.27     29.28 o
 -24   2   4      102.53       89.92     11.15 o
 -22   2   4      287.37      250.24     13.24 o
 -20   2   4      715.71      641.29     18.12 o
 -18   2   4       58.77       62.04      3.49 o
 -16   2   4     1719.90     1790.05     23.00 o
 -14   2   4        0.05        0.70      2.79 o
 -12   2   4        5.56       -0.70      2.09 o
 -10   2   4      254.67      288.58      4.88 o
  -8   2   4     8124.14     8951.64     82.95 o
  -6   2   4     4700.60     4743.49     46.01 o
  -4   2   4     1333.33     1212.88     12.55 o
  -2   2   4      929.94      939.64      9.76 o
   0   2   4       76.33       77.37      2.79 o
   2   2   4     1059.35     1090.20     12.55 o
   4   2   4      420.49      441.24      5.58 o
   6   2   4      229.49      255.82      4.18 o
   8   2   4      561.10      600.87      9.06 o
  10   2   4     1648.25     1721.04     22.31 o
  12   2   4      906.87      966.12     16.03 o
  14   2   4       15.43       11.85      3.49 o
  16   2   4      575.11      569.50     18.12 o
  18   2   4       93.52       93.41      9.06 o
  20   2   4      164.92      166.60     17.43 o
  22   2   4       48.12       57.16     16.03 o
  24   2   4        1.32       16.03     18.12 o
 -27   3   4        0.00       -6.97     14.64 o
 -25   3   4       68.44       62.74     13.24 o
 -23   3   4      165.75      180.54     16.03 o
 -21   3   4       48.54       49.49      5.58 o
 -19   3   4      227.37      221.66      8.36 o
 -17   3   4      279.74      260.00      6.97 o
 -15   3   4     1159.90     1104.84     18.82 o
 -13   3   4      702.79      691.48     11.85 o
 -11   3   4      732.06      789.77     13.94 o
  -9   3   4     1619.18     1939.22     23.00 o
  -7   3   4      638.15      655.93      9.76 o
  -5   3   4     1260.60     1376.00     14.64 o
  -3   3   4      168.86      182.63      4.18 o
  -1   3   4     1338.26     1621.36     17.43 o
   1   3   4      816.07      852.50     10.46 o
   3   3   4      823.13      861.57     11.15 o
   5   3   4      163.11      184.02      4.18 o
   7   3   4       48.94       49.49      3.49 o
   9   3   4     1328.64     1440.12     20.91 o
  11   3   4       23.88       29.28      3.49 o
  13   3   4      499.13      446.12     13.94 o
  15   3   4       19.39       15.34      4.88 o
  17   3   4      143.62      124.77     12.55 o
  19   3   4      114.61      158.93     17.43 o
  21   3   4       38.15       36.94     15.34 o
  23   3   4        5.34      -17.43     25.09 o
 -26   4   4      198.21      273.94     52.28 o
 -24   4   4        0.41       20.21     13.94 o
 -22   4   4      278.28      335.98     27.19 o
 -20   4   4        4.81       -4.18      4.18 o
 -18   4   4       76.90       64.83      6.27 o
 -16   4   4        1.99        2.09      4.18 o
 -14   4   4      202.65      190.30      6.97 o
 -12   4   4        0.47        9.06      3.49 o
 -10   4   4      251.47      242.58      8.36 o
  -8   4   4        3.34       -2.09      4.18 o
  -6   4   4       11.56       14.64      2.09 o
  -4   4   4       21.64        9.76      2.79 o
  -2   4   4      216.08      167.99      4.18 o
   0   4   4      180.70      158.23      4.88 o
   2   4   4       48.03       83.65      4.18 o
   4   4   4      166.84      140.81      4.88 o
   6   4   4      289.53      352.02      8.36 o
   8   4   4       17.90        9.76      2.79 o
  10   4   4     1642.29     1721.74     31.37 o
  12   4   4       21.01       17.43      4.18 o
  14   4   4       43.97       39.73      6.27 o
  16   4   4        4.67        9.06      6.97 o
  18   4   4       84.18       97.59     14.64 o
  20   4   4      170.63      204.94     38.34 o
 -23   5   4        2.04       -7.67     14.64 o
 -21   5   4       85.27       98.98     14.64 o
 -19   5   4       44.72       48.79      9.76 o
 -17   5   4      130.43       94.80     10.46 o
 -15   5   4        1.86       10.46      6.27 o
 -13   5   4      102.51       90.62      7.67 o
 -11   5   4      108.10       90.62      7.67 o
  -9   5   4        1.95       -2.79      4.88 o
  -7   5   4     1193.31     1256.10     27.88 o
  -5   5   4       45.70       64.83      4.18 o
  -3   5   4        0.19        2.09      2.79 o
  -1   5   4       14.58       13.24      2.79 o
   1   5   4      240.26      221.66      6.97 o
   3   5   4       33.60       27.88      4.88 o
   5   5   4     2013.58     2119.76     40.43 o
   7   5   4       72.45       86.44      5.58 o
   9   5   4       16.53        6.27      5.58 o
  11   5   4      287.82      267.67     14.64 o
  13   5   4      155.38      133.14     13.94 o
  15   5   4       26.51        4.88      9.76 o
  17   5   4      114.43      118.50     21.61 o
  19   5   4       52.31       73.19     30.67 o
 -20   6   4       59.50       49.49     15.34 o
 -18   6   4       42.00       36.94     11.85 o
 -16   6   4        9.50       17.43      9.06 o
 -14   6   4      189.01      209.81     18.82 o
 -12   6   4       22.59       28.58      8.36 o
 -10   6   4       19.24       16.03      6.97 o
  -8   6   4       11.71       -1.39      6.27 o
  -6   6   4      136.10      116.41      5.58 o
  -4   6   4       61.59       69.01      4.88 o
  -2   6   4      404.68      432.18     12.55 o
   0   6   4       63.14       55.76      4.18 o
   2   6   4        6.63       -2.09      4.88 o
   4   6   4      381.12      384.78     18.82 o
   6   6   4       76.62       70.40      9.06 o
   8   6   4      218.13      198.66     18.12 o
  10   6   4      294.04      299.04     26.49 o
  12   6   4        2.65        8.36      6.97 o
  14   6   4        4.34        8.36      8.36 o
  16   6   4        5.90       14.64     17.43 o
 -17   7   4        0.40       -6.27     17.43 o
 -15   7   4        0.90      -13.94     16.03 o
 -13   7   4       22.44        6.97     11.15 o
 -11   7   4        2.51        6.97     11.15 o
  -9   7   4      146.87      126.86     13.94 o
  -7   7   4       31.37       13.94     10.46 o
  -5   7   4       46.61       40.43      6.97 o
  -3   7   4        0.81        4.18      6.97 o
  -1   7   4        0.95        0.70      6.97 o
   1   7   4       57.41       73.89     12.55 o
   3   7   4       27.32       18.82      9.76 o
   5   7   4       18.44       13.94      9.06 o
   7   7   4       28.26       30.67      9.06 o
   9   7   4        3.77        5.58     13.24 o
  11   7   4        3.07        0.00     12.55 o
 -10   8   4       25.24       11.15     16.73 o
  -8   8   4      445.52      525.58     81.56 o
  -6   8   4       42.92       49.49     16.03 o
  -4   8   4        0.45        4.88     14.64 o
  -2   8   4       33.39       35.55     11.15 o
   0   8   4       19.43       25.09     12.55 o
   2   8   4       54.62       62.04     14.64 o
   4   8   4        2.89       22.31     16.03 o
   6   8   4        0.77        6.97     18.82 o
 -29   1   5      400.35      403.60     50.89 o
 -27   1   5        4.95        2.79     10.46 o
 -25   1   5       51.04       59.25      9.76 o
 -23   1   5      131.53      110.83      7.67 o
 -21   1   5      108.60       92.71      6.27 o
 -19   1   5       13.36        6.97      3.49 o
 -17   1   5     1757.52     1797.72     25.09 o
 -15   1   5       86.40      144.99      4.18 o
 -13   1   5       97.00      162.41      3.49 o
 -11   1   5     4899.25     5151.97     45.31 o
  -9   1   5      607.28      681.03      6.97 o
  -7   1   5    10928.58    11325.13     89.22 o
  -5   1   5     1566.79     1560.72     15.34 o
  -3   1   5    26889.07    26682.04    239.09 o
  -1   1   5        9.43       -2.09      2.09 o
   1   1   5    21991.80    21496.62    184.02 o
   3   1   5        2.73       -2.09      2.09 o
   5   1   5     5964.81     6282.60     46.70 o
   7   1   5      211.22      179.14      3.49 o
   9   1   5      353.61      296.95      5.58 o
  11   1   5      617.44      653.14     10.46 o
  13   1   5       23.49       21.61      3.49 o
  15   1   5       14.05        5.58      4.88 o
  17   1   5      169.12      173.57      9.76 o
  19   1   5      142.25      147.08     13.24 o
  21   1   5        0.55       -2.09      9.06 o
  23   1   5        4.49      -15.34     15.34 o
 -28   2   5        1.68       20.21     15.34 o
 -26   2   5       16.32       -2.09     10.46 o
 -24   2   5       99.03       64.13      9.76 o
 -22   2   5      210.93      186.11     11.15 o
 -20   2   5       71.92       75.28      4.88 o
 -18   2   5     4149.95     4243.70     57.16 o
 -16   2   5      129.20      126.86      4.18 o
 -14   2   5      151.61      150.56      4.18 o
 -12   2   5      676.33      819.74      9.76 o
 -10   2   5       60.53      113.62      2.79 o
  -8   2   5    12367.87    13614.96    120.59 o
  -6   2   5      119.64      143.59      2.79 o
  -4   2   5     1679.60     1302.11     13.94 o
  -2   2   5      269.37      213.30      3.49 o
   0   2   5       45.98      120.59      3.49 o
   2   2   5     2421.58     2474.56     23.70 o
   4   2   5     3342.10     3799.67     32.06 o
   6   2   5     1327.53     1412.94     13.24 o
   8   2   5      438.57      536.74      8.36 o
  10   2   5     2381.45     2553.33     34.16 o
  12   2   5        5.52       11.85      4.18 o
  14   2   5      165.45      147.08      7.67 o
  16   2   5      338.81      374.32     18.12 o
  18   2   5      146.61      156.84     14.64 o
  20   2   5      177.41      170.08     17.43 o
  22   2   5       58.35       81.56     20.21 o
 -27   3   5      189.90      254.43     41.13 o
 -25   3   5       72.89       88.53     13.24 o
 -23   3   5       33.68       26.49      9.06 o
 -21   3   5       29.19       28.58      4.18 o
 -19   3   5       29.72       18.82      3.49 o
 -17   3   5        2.32        1.39      2.79 o
 -15   3   5       28.42       23.00      2.79 o
 -13   3   5      625.05      612.02     11.15 o
 -11   3   5        5.24       14.64      3.49 o
  -9   3   5      156.95      177.05      4.88 o
  -7   3   5     1923.30     2092.57     23.70 o
  -5   3   5       37.47       18.82      2.09 o
  -3   3   5       51.79       97.59      2.79 o
  -1   3   5       92.76       93.41      3.49 o
   1   3   5     1469.94     1607.42     18.12 o
   3   3   5     1521.96     1306.29     15.34 o
   5   3   5      159.92      174.26      5.58 o
   7   3   5        0.54       -2.79      2.79 o
   9   3   5      229.97      239.09      6.27 o
  11   3   5       25.28       19.52      3.49 o
  13   3   5        1.78        0.00      4.18 o
  15   3   5      861.28      890.14     38.34 o
  17   3   5        4.50        9.76      8.36 o
  19   3   5      475.38      476.79     52.28 o
  21   3   5       82.65       66.22     16.73 o
 -26   4   5        0.18        3.49     18.82 o
 -24   4   5      576.02      717.97     66.22 o
 -22   4   5      282.10      338.77     25.79 o
 -20   4   5      113.85      113.62      9.76 o
 -18   4   5       37.66       27.88      4.18 o
 -16   4   5     1021.14      915.24     28.58 o
 -14   4   5     2179.98     2332.36     43.22 o
 -12   4   5      423.88      405.69      9.76 o
 -10   4   5      934.95      937.54     18.12 o
  -8   4   5       28.53       17.43      4.18 o
  -6   4   5      141.23      188.21      4.88 o
  -4   4   5      430.42      492.12      8.36 o
  -2   4   5      181.11      236.30      5.58 o
   0   4   5       85.67       71.10      4.18 o
   2   4   5        0.75        4.88      3.49 o
   4   4   5     1736.46     1656.91     27.19 o
   6   4   5      490.29      489.34     10.46 o
   8   4   5       55.02       51.58      4.88 o
  10   4   5       44.56       39.04      4.88 o
  12   4   5        1.27        5.58      4.18 o
  14   4   5        0.96       -6.27      6.27 o
  16   4   5      138.69      102.47     14.64 o
  18   4   5       47.89       34.85     12.55 o
  20   4   5       25.82       25.79     16.03 o
 -23   5   5      123.85      142.90     22.31 o
 -21   5   5        4.60       -3.49      8.36 o
 -19   5   5        8.72       -2.09      7.67 o
 -17   5   5       26.91       19.52      6.97 o
 -15   5   5       82.63       46.01      6.97 o
 -13   5   5       18.70       34.16      5.58 o
 -11   5   5       17.24       21.61      5.58 o
  -9   5   5       73.66       57.86      5.58 o
  -7   5   5      293.50      234.91      8.36 o
  -5   5   5       99.21       68.31      4.18 o
  -3   5   5      612.65      594.59     11.85 o
  -1   5   5       45.56       46.01      2.79 o
   1   5   5      508.19      540.92     12.55 o
   3   5   5      839.61      866.44     18.12 o
   5   5   5      583.38      618.99     20.91 o
   7   5   5      403.18      405.69     14.64 o
   9   5   5        0.00        4.18      4.18 o
  11   5   5      599.61      591.11     40.43 o
  13   5   5       44.70       36.94      9.06 o
  15   5   5       25.81       25.79     11.85 o
  17   5   5        2.15        8.36     14.64 o
 -22   6   5      116.27      162.41     36.25 o
 -20   6   5       71.36       75.98     17.43 o
 -18   6   5        0.21      -12.55     12.55 o
 -16   6   5      117.12      120.59     14.64 o
 -14   6   5      104.12      105.95     12.55 o
 -12   6   5        2.23        0.70      6.27 o
 -10   6   5       37.96       47.40      8.36 o
  -8   6   5       35.16       34.85      6.97 o
  -6   6   5      227.75      262.09     11.15 o
  -4   6   5       40.96       34.85      5.58 o
  -2   6   5       63.77       69.01      4.18 o
   0   6   5       66.36       75.98      5.58 o
   2   6   5       30.22       24.40      5.58 o
   4   6   5      251.09      245.36     14.64 o
   6   6   5        6.87       14.64      6.97 o
   8   6   5       23.97       23.00      9.06 o
  10   6   5       18.37       21.61      8.36 o
  12   6   5       10.92        4.88      8.36 o
  14   6   5       16.50        6.27     14.64 o
 -17   7   5      100.73      108.04     25.09 o
 -15   7   5       22.38       11.15     11.85 o
 -13   7   5      155.35      186.11     24.40 o
 -11   7   5        0.20       -6.27     12.55 o
  -9   7   5        2.37        0.70      9.06 o
  -7   7   5        0.34       -3.49     11.15 o
  -5   7   5        1.30       -5.58      5.58 o
  -3   7   5       66.11       49.49     10.46 o
  -1   7   5       67.93       81.56     12.55 o
   1   7   5      159.93      185.42     20.21 o
   3   7   5      202.50      186.11     20.21 o
   5   7   5        0.85       14.64      9.76 o
   7   7   5        0.42       -9.06      9.06 o
   9   7   5        1.93       36.25     15.34 o
  11   7   5      176.05      147.78     29.97 o
 -10   8   5        1.41        4.88     16.73 o
  -8   8   5      114.02      158.23     33.46 o
  -6   8   5       31.46       35.55     17.43 o
  -4   8   5      187.65      198.66     33.46 o
  -2   8   5        5.41        1.39      9.76 o
   0   8   5       67.92       54.37     13.94 o
   2   8   5       19.09       24.40     11.85 o
   4   8   5        0.04      -19.52     19.52 o
 -30   0   6      132.69      176.36     55.07 o
 -28   0   6     1013.08     1270.04    163.11 o
 -26   0   6       79.00      108.74     17.43 o
 -24   0   6      202.86      214.69     20.21 o
 -22   0   6       37.08       16.03      8.36 o
 -20   0   6     1294.59     1295.83     32.76 o
 -18   0   6       84.71      108.04      7.67 o
 -16   0   6       18.64       18.12      2.79 o
 -14   0   6      803.35      893.63     13.94 o
 -12   0   6     7734.58     8546.65    100.38 o
 -10   0   6      302.56      423.81      6.27 o
  -8   0   6     6055.45     5861.57     63.43 o
  -6   0   6     3093.73     2996.66     37.64 o
  -4   0   6    17322.75    16645.08    203.54 o
  -2   0   6    57948.50    51636.77    859.47 o
   0   0   6    28986.15    28064.31    335.98 o
   2   0   6     1335.41     1488.92     18.82 o
   4   0   6      463.72      559.74      9.76 o
   6   0   6     1562.08     1710.58     22.31 o
   8   0   6        7.63       11.85      3.49 o
  10   0   6     2176.48     2341.42     39.04 o
  12   0   6       89.27       96.19      6.27 o
  14   0   6     1163.69     1234.49     39.04 o
  16   0   6     1189.91     1256.80     57.86 o
  18   0   6      292.57      324.83     30.67 o
  20   0   6       51.96       35.55     13.24 o
  22   0   6       82.63       86.44     30.67 o
 -29   1   6       80.76       79.46     19.52 o
 -27   1   6       78.97       63.43     12.55 o
 -25   1   6        1.93        2.79      6.97 o
 -23   1   6       31.94       39.73      5.58 o
 -21   1   6      109.06       53.67      4.88 o
 -19   1   6      585.81      632.93     11.85 o
 -17   1   6      621.82      663.60     11.15 o
 -15   1   6       85.47       82.25      3.49 o
 -13   1   6      488.80      495.61      6.27 o
 -11   1   6     2886.84     3259.45     25.79 o
  -9   1   6      102.80       83.65      2.79 o
  -7   1   6     5034.70     5220.98     44.61 o
  -5   1   6      121.53      119.89      2.79 o
  -3   1   6     4067.62     3968.36     36.25 o
  -1   1   6        9.71        2.79      2.79 o
   1   1   6      517.49      479.58      5.58 o
   3   1   6     1430.73     1748.92     15.34 o
   5   1   6      281.55      377.11      4.88 o
   7   1   6       13.95        4.88      2.09 o
   9   1   6      114.31      115.71      4.18 o
  11   1   6       25.32       23.70      3.49 o
  13   1   6       97.24       97.59      4.88 o
  15   1   6      615.61      676.84     18.82 o
  17   1   6        3.92        8.36      5.58 o
  19   1   6       46.69       49.49      9.06 o
  21   1   6        1.55       29.97     11.15 o
  23   1   6       24.72        8.36     20.91 o
 -28   2   6       97.23       92.71     17.43 o
 -26   2   6       50.85       69.01     11.85 o
 -24   2   6        3.43       -0.70      6.27 o
 -22   2   6        5.32       -1.39      4.88 o
 -20   2   6       94.17       50.19      3.49 o
 -18   2   6      308.40      312.28      6.27 o
 -16   2   6      322.52      332.50      6.27 o
 -14   2   6      429.28      400.11      7.67 o
 -12   2   6       49.41       52.98      2.79 o
 -10   2   6     2719.43     2712.26     24.40 o
  -8   2   6      915.26     1155.03     11.85 o
  -6   2   6     1003.57     1073.47     11.85 o
  -4   2   6     4038.40     4199.09     37.64 o
  -2   2   6     1319.16     1389.94     14.64 o
   0   2   6       46.60       62.04      2.79 o
   2   2   6     7299.93     8219.72     71.10 o
   4   2   6       13.86        7.67      2.09 o
   6   2   6     3101.00     3322.19     41.82 o
   8   2   6       28.53       36.25      3.49 o
  10   2   6      820.10      934.76     14.64 o
  12   2   6      296.64      299.04      8.36 o
  14   2   6      546.41      534.64     17.43 o
  16   2   6      361.16      385.47     19.52 o
  18   2   6        4.36        4.88      7.67 o
  20   2   6      231.04      248.85     37.64 o
  22   2   6        4.20       -9.06     17.43 o
 -27   3   6       46.70       60.64     18.82 o
 -25   3   6      121.02      104.56     14.64 o
 -23   3   6        1.62        4.88      5.58 o
 -21   3   6       91.86       77.37      5.58 o
 -19   3   6      140.26      136.62      6.27 o
 -17   3   6      142.77      105.95      4.88 o
 -15   3   6      210.31      170.78      4.88 o
 -13   3   6     3117.59     3242.02     48.10 o
 -11   3   6      109.85       85.04      4.18 o
  -9   3   6      581.50      573.68      9.06 o
  -7   3   6       63.77       57.16      4.18 o
  -5   3   6      107.78       92.01      2.79 o
  -3   3   6      815.72      935.45      9.76 o
  -1   3   6       27.68       16.03      2.79 o
   1   3   6        0.11       -3.49      3.49 o
   3   3   6      301.01      268.37      6.27 o
   5   3   6       47.06       33.46      4.18 o
   7   3   6       36.02       34.85      3.49 o
   9   3   6      204.19      191.69      5.58 o
  11   3   6       10.71        7.67      4.18 o
  13   3   6        8.03       17.43      6.27 o
  15   3   6     1038.87     1099.96     54.37 o
  17   3   6      640.87      716.58     52.28 o
  19   3   6       61.97       20.21     11.85 o
  21   3   6        2.85        9.06     13.94 o
 -26   4   6      122.12      139.41     23.00 o
 -24   4   6       22.72       19.52     10.46 o
 -22   4   6        5.57       -4.88      6.97 o
 -20   4   6        6.32        6.97      6.27 o
 -18   4   6      592.44      595.29     21.61 o
 -16   4   6      194.36      169.39      8.36 o
 -14   4   6     2033.28     1920.40     36.25 o
 -12   4   6      150.36      149.87      6.27 o
 -10   4   6      566.60      627.35     13.94 o
  -8   4   6      276.32      284.40      7.67 o
  -6   4   6       52.76       65.52      2.79 o
  -4   4   6       60.45       39.04      3.49 o
  -2   4   6      625.31      651.05     11.15 o
   0   4   6     1999.32     1999.86     29.28 o
   2   4   6       16.32       15.34      4.18 o
   4   4   6     2902.77     3077.52     48.79 o
   6   4   6      626.35      589.02     11.85 o
   8   4   6      271.92      240.49      7.67 o
  10   4   6       70.32       66.92      5.58 o
  12   4   6      862.26      861.57     37.64 o
  14   4   6      123.98      126.17     13.24 o
  16   4   6       29.77       31.37     10.46 o
  18   4   6       79.38       96.89     20.91 o
  20   4   6       98.82       62.04     38.34 o
 -25   5   6        0.58       11.15     20.91 o
 -23   5   6     1374.49     1633.21    192.39 o
 -21   5   6      193.19      225.85     20.21 o
 -19   5   6       19.31       18.12      7.67 o
 -17   5   6      318.11      319.95     19.52 o
 -15   5   6       90.49       77.37      8.36 o
 -13   5   6     1519.67     1583.72     52.28 o
 -11   5   6       52.82       55.07      6.27 o
  -9   5   6      126.62      106.65      6.97 o
  -7   5   6      295.43      296.25      9.76 o
  -5   5   6     4139.23     3954.42     66.22 o
  -3   5   6       89.51       96.89      4.18 o
  -1   5   6      196.02      186.81      6.27 o
   1   5   6      189.68      211.21      6.97 o
   3   5   6      243.30      294.86      9.06 o
   5   5   6     2660.87     2717.83     86.44 o
   7   5   6      290.49      270.46     11.15 o
   9   5   6      228.99      219.57     13.24 o
  11   5   6       51.59       46.01      7.67 o
  13   5   6      136.08      144.29     16.03 o
  15   5   6       69.65       90.62     20.21 o
  17   5   6       16.64       41.13     20.91 o
 -22   6   6      848.98     1056.05    204.94 o
 -20   6   6      148.23      163.11     25.79 o
 -18   6   6       38.79       42.52     11.15 o
 -16   6   6       93.97      102.47     13.24 o
 -14   6   6      187.71      195.18     18.82 o
 -12   6   6       34.19       33.46      7.67 o
 -10   6   6      444.08      423.81     23.00 o
  -8   6   6      522.49      527.67     27.19 o
  -6   6   6     2779.78     2782.66    119.20 o
  -4   6   6     1224.35     1279.80     36.94 o
  -2   6   6       75.27       75.28      4.88 o
   0   6   6       46.84       43.22      5.58 o
   2   6   6       25.00       29.28      6.27 o
   4   6   6      734.19      807.89     43.22 o
   6   6   6      187.69      185.42     18.12 o
   8   6   6      260.44      233.51     21.61 o
  10   6   6       43.78       16.73      8.36 o
  12   6   6       23.68       18.82     10.46 o
  14   6   6       23.56       23.00     18.82 o
 -17   7   6       37.98       27.19     13.24 o
 -15   7   6       17.70        9.06     12.55 o
 -13   7   6        5.51       20.21     13.94 o
 -11   7   6        0.85        9.06      9.06 o
  -9   7   6        1.18        5.58      9.06 o
  -7   7   6        0.97       -2.79     11.85 o
  -5   7   6       37.85       48.79     12.55 o
  -3   7   6        0.40       10.46      7.67 o
  -1   7   6        8.41       17.43      9.76 o
   1   7   6       22.93       40.43      9.76 o
   3   7   6       60.55       33.46      9.76 o
   5   7   6       20.04       15.34      8.36 o
   7   7   6       94.41       91.31     17.43 o
   9   7   6       28.94       14.64     13.94 o
 -10   8   6        3.06       32.76     22.31 o
  -8   8   6      176.92      227.94     49.49 o
  -6   8   6        3.21       11.85     16.03 o
  -4   8   6      152.74      154.05     27.19 o
  -2   8   6        0.26       -2.09      9.76 o
   0   8   6       36.85       19.52     12.55 o
   2   8   6       39.98       74.59     21.61 o
 -29   1   7      151.20      153.35     23.00 o
 -27   1   7      163.18      169.39     18.82 o
 -25   1   7      276.25      294.16     20.21 o
 -23   1   7       57.71       50.89      5.58 o
 -21   1   7        0.00        4.18      4.88 o
 -19   1   7      982.90      982.16     17.43 o
 -17   1   7      862.69      973.79     15.34 o
 -15   1   7      151.74      138.02      4.18 o
 -13   1   7      589.40      622.47      7.67 o
 -11   1   7     3110.19     3705.57     29.97 o
  -9   1   7     1726.72     1858.36     16.03 o
  -7   1   7        2.66        9.76      2.09 o
  -5   1   7      359.32      391.75      4.88 o
  -3   1   7     2192.78     2217.35     22.31 o
  -1   1   7      272.77      278.82      4.88 o
   1   1   7      867.66      881.08      9.06 o
   3   1   7      145.35      226.54      4.18 o
   5   1   7       37.98       13.94      2.79 o
   7   1   7      217.54      242.58      4.88 o
   9   1   7       53.76       35.55      3.49 o
  11   1   7      597.88      524.89     10.46 o
  13   1   7      773.85      817.65     21.61 o
  15   1   7       12.62        2.79      4.88 o
  17   1   7        4.25       -3.49      6.27 o
  19   1   7       16.75       -4.18      8.36 o
  21   1   7       14.59       20.21     16.03 o
 -30   2   7      440.48      503.97    101.77 o
 -28   2   7       79.05       90.62     14.64 o
 -26   2   7        0.24       13.24      9.06 o
 -24   2   7       23.88       25.79      6.27 o
 -22   2   7        4.39       -2.79      4.88 o
 -20   2   7      514.85      348.53      8.36 o
 -18   2   7     1532.89     1587.90     23.70 o
 -16   2   7        9.50        7.67      3.49 o
 -14   2   7      933.62      956.37     13.94 o
 -12   2   7       34.16       46.01      2.79 o
 -10   2   7     4711.59     4927.51     41.82 o
  -8   2   7      495.40      487.24      6.27 o
  -6   2   7     2425.33     2996.66     26.49 o
  -4   2   7      421.34      540.22      6.97 o
  -2   2   7     8269.99     8840.81     75.98 o
   0   2   7      741.67      917.33     11.15 o
   2   2   7      204.35      136.62      3.49 o
   4   2   7      481.91      543.01      6.97 o
   6   2   7       27.56       29.97      3.49 o
   8   2   7      602.71      605.74     10.46 o
  10   2   7      371.76      344.35      7.67 o
  12   2   7       63.62       41.82      5.58 o
  14   2   7      497.13      536.74     25.09 o
  16   2   7       69.90       68.31     10.46 o
  18   2   7      203.12      222.36     22.31 o
  20   2   7       72.20       48.10     17.43 o
 -29   3   7      205.25      299.74     80.16 o
 -27   3   7       63.15       79.46     16.73 o
 -25   3   7      122.70      138.02     16.03 o
 -23   3   7      307.17      321.34     20.21 o
 -21   3   7        2.58       -3.49      3.49 o
 -19   3   7       92.83       62.74      4.88 o
 -17   3   7      336.93      292.07      6.97 o
 -15   3   7      832.82      783.49     14.64 o
 -13   3   7     2961.92     3026.63     44.61 o
 -11   3   7      685.17      657.33     11.85 o
  -9   3   7      471.18      693.57     10.46 o
  -7   3   7      868.55      810.68      9.76 o
  -5   3   7       72.97       19.52      2.09 o
  -3   3   7     5851.78     7128.13     67.61 o
  -1   3   7      108.68      108.04      4.18 o
   1   3   7      803.39      696.36     11.85 o
   3   3   7        4.13        4.18      3.49 o
   5   3   7       65.05       53.67      3.49 o
   7   3   7        6.09        9.76      3.49 o
   9   3   7      436.99      430.09      9.76 o
  11   3   7      109.60       87.13      5.58 o
  13   3   7      224.94      232.12     12.55 o
  15   3   7      170.15      186.11     16.73 o
  17   3   7       47.14       69.71     11.85 o
  19   3   7       34.28       39.73     15.34 o
 -26   4   7       40.76       46.70     14.64 o
 -24   4   7        2.20        9.76     11.85 o
 -22   4   7       41.84       25.79      7.67 o
 -20   4   7        4.64        1.39      6.27 o
 -18   4   7       99.18       79.46      6.27 o
 -16   4   7       70.38       73.89      6.27 o
 -14   4   7        1.31       -2.79      4.18 o
 -12   4   7      251.79      211.21      6.97 o
 -10   4   7      118.22      150.56      6.97 o
  -8   4   7        0.02        4.88      4.18 o
  -6   4   7       52.06       48.10      3.49 o
  -4   4   7     1524.83     1445.70     20.91 o
  -2   4   7      134.46      157.54      5.58 o
   0   4   7       29.47       15.34      3.49 o
   2   4   7      445.22      482.37     10.46 o
   4   4   7      185.54      161.02      6.27 o
   6   4   7       12.30       14.64      4.18 o
   8   4   7      119.60      117.80      6.27 o
  10   4   7       15.48       10.46      5.58 o
  12   4   7      286.12      264.19     16.03 o
  14   4   7       56.59       41.82     10.46 o
  16   4   7       38.16       46.70     11.85 o
  18   4   7       51.42       50.19     15.34 o
 -25   5   7        8.86        4.88     16.73 o
 -23   5   7       32.89       46.70     11.85 o
 -21   5   7       85.36       82.95     11.85 o
 -19   5   7        0.02        3.49     10.46 o
 -17   5   7        2.62        2.79      8.36 o
 -15   5   7       33.57       47.40      8.36 o
 -13   5   7      558.40      489.34     18.82 o
 -11   5   7       27.88       31.37      6.27 o
  -9   5   7      851.04      887.36     24.40 o
  -7   5   7       61.19       41.82      3.49 o
  -5   5   7     1425.64     1530.05     26.49 o
  -3   5   7        5.81        2.79      3.49 o
  -1   5   7       10.31        6.97      3.49 o
   1   5   7        0.83        4.18      4.88 o
   3   5   7       82.21       69.01      6.27 o
   5   5   7        2.46       -0.70      5.58 o
   7   5   7       59.75       52.98      6.97 o
   9   5   7       43.29       39.73      6.27 o
  11   5   7       12.35        2.79     11.15 o
  13   5   7        1.85       11.85     10.46 o
  15   5   7        0.26       -4.18     11.15 o
  17   5   7        6.76       29.97     24.40 o
 -22   6   7       39.61       57.16     19.52 o
 -20   6   7       37.27       64.13     14.64 o
 -18   6   7        2.39        7.67     11.15 o
 -16   6   7       51.01       56.46     10.46 o
 -14   6   7      290.27      342.95     29.28 o
 -12   6   7       23.18       33.46      7.67 o
 -10   6   7      251.29      258.61     16.03 o
  -8   6   7      158.90      151.96     11.15 o
  -6   6   7      534.54      591.11     27.19 o
  -4   6   7        0.58        2.79      3.49 o
  -2   6   7       19.43       16.03      4.18 o
   0   6   7       35.00       22.31      5.58 o
   2   6   7      127.85      127.56      9.76 o
   4   6   7      171.39      154.75     13.94 o
   6   6   7       23.56       21.61      7.67 o
   8   6   7       87.13       86.44     11.85 o
  10   6   7        2.94       -7.67      9.06 o
  12   6   7        1.39       27.19     18.12 o
  14   6   7        1.27      -23.70     23.70 o
 -17   7   7       92.22      120.59     25.79 o
 -15   7   7       31.06       13.24     15.34 o
 -13   7   7      482.72      489.34     53.67 o
 -11   7   7      216.49      234.91     27.88 o
  -9   7   7      220.36      223.76     25.09 o
  -7   7   7        0.18        4.88     11.15 o
  -5   7   7       10.49       -7.67     10.46 o
  -3   7   7       19.45       33.46      9.76 o
  -1   7   7       11.38       12.55      9.06 o
   1   7   7       89.59      109.44     15.34 o
   3   7   7       31.87       41.13     11.15 o
   5   7   7       39.09       40.43     10.46 o
   7   7   7        4.54       18.82      9.76 o
   9   7   7        4.93        5.58      9.76 o
 -10   8   7       93.83      149.87     38.34 o
  -8   8   7       57.45       48.79     22.31 o
  -6   8   7        2.60      -11.85     18.82 o
  -4   8   7        1.81       14.64     19.52 o
  -2   8   7       37.31       68.31     20.91 o
   0   8   7       34.86       34.16     16.03 o
   2   8   7       23.51       25.09     13.24 o
 -30   0   8      116.88       87.13     26.49 o
 -28   0   8      514.50      629.44     67.61 o
 -26   0   8      204.35      160.32     20.91 o
 -24   0   8        0.00       -7.67      9.06 o
 -22   0   8      231.88      268.37     16.03 o
 -20   0   8      387.25      344.35     12.55 o
 -18   0   8      699.80      648.27     15.34 o
 -16   0   8      213.74      232.82      7.67 o
 -14   0   8     9045.25     9749.77    108.74 o
 -12   0   8      861.80      802.32     11.15 o
 -10   0   8    13974.49    14614.55    151.26 o
  -8   0   8     3637.64     3320.79     41.13 o
  -6   0   8     2282.58     2027.05     28.58 o
  -4   0   8     4813.27     4270.88     55.76 o
  -2   0   8     1217.22     1008.65     16.03 o
   0   0   8    18359.98    20692.91    235.61 o
   2   0   8     2652.16     2490.59     31.37 o
   4   0   8      112.65       34.16      4.18 o
   6   0   8      394.51      306.71      7.67 o
   8   0   8      548.22      626.66     14.64 o
  10   0   8      401.87      480.27     13.24 o
  12   0   8     2271.63     2397.88     53.67 o
  14   0   8      460.00      497.00     20.91 o
  16   0   8      765.45      709.61     61.34 o
  18   0   8       97.01       87.83     18.12 o
  20   0   8       38.54       23.00     23.00 o
 -31   1   8       13.41        0.00     18.82 o
 -29   1   8      187.42      200.75     24.40 o
 -27   1   8      464.23      489.34     40.43 o
 -25   1   8        0.19       -4.88      4.88 o
 -23   1   8        1.57       -0.70      4.18 o
 -21   1   8       45.12       35.55      4.18 o
 -19   1   8      376.93      403.60      9.06 o
 -17   1   8     4336.57     4424.24     56.46 o
 -15   1   8       24.17       22.31      3.49 o
 -13   1   8     1288.95     1307.68     12.55 o
 -11   1   8     1034.30     1036.53      9.76 o
  -9   1   8     1082.15     1035.13      9.76 o
  -7   1   8     2016.07     1954.55     19.52 o
  -5   1   8      680.16      759.79      8.36 o
  -3   1   8      232.39      236.30      4.88 o
  -1   1   8     7326.97     7965.30     70.40 o
   1   1   8     1147.92     1240.77     13.24 o
   3   1   8     2816.05     3076.12     25.79 o
   5   1   8       29.72       17.43      2.79 o
   7   1   8      420.10      391.75      6.97 o
   9   1   8      438.31      494.22      9.06 o
  11   1   8      265.12      232.12      6.97 o
  13   1   8      835.35      874.81     25.09 o
  15   1   8      330.04      308.10     14.64 o
  17   1   8      205.38      190.30     18.82 o
  19   1   8       18.05       13.94     11.85 o
  21   1   8       39.24       31.37     18.82 o
 -30   2   8       34.23       16.73     17.43 o
 -28   2   8      193.47      159.63     20.91 o
 -26   2   8       35.26       53.67      9.06 o
 -24   2   8        6.44       16.73      6.27 o
 -22   2   8      184.15      163.11      7.67 o
 -20   2   8      265.88      338.07      6.97 o
 -18   2   8     3737.14     3747.39     55.76 o
 -16   2   8      107.16      111.53      4.18 o
 -14   2   8      510.16      519.31      8.36 o
 -12   2   8       25.72       22.31      2.09 o
 -10   2   8     3155.23     3308.24     27.88 o
  -8   2   8     2322.30     2605.61     23.70 o
  -6   2   8      452.74      560.44      6.97 o
  -4   2   8     3691.53     4164.23     37.64 o
  -2   2   8       15.63       27.19      2.09 o
   0   2   8     7989.56     8706.27     74.59 o
   2   2   8      295.36      250.94      4.88 o
   4   2   8      944.70     1023.28     14.64 o
   6   2   8        7.60       10.46      3.49 o
   8   2   8      747.78      776.52     13.94 o
  10   2   8       95.60       86.44      4.18 o
  12   2   8      201.64      179.14      8.36 o
  14   2   8       24.41       16.73      6.27 o
  16   2   8       20.84       26.49      8.36 o
  18   2   8       40.09       56.46     11.85 o
  20   2   8      154.45      145.69     28.58 o
 -29   3   8      401.16      490.73    121.29 o
 -27   3   8        7.77      -11.15     14.64 o
 -25   3   8       30.19       54.37      9.76 o
 -23   3   8      175.47      198.66     12.55 o
 -21   3   8        0.68       -1.39      4.18 o
 -19   3   8       30.10       14.64      3.49 o
 -17   3   8        6.19        5.58      2.09 o
 -15   3   8       76.15       57.16      4.18 o
 -13   3   8      185.29      152.66      5.58 o
 -11   3   8       24.18       22.31      3.49 o
  -9   3   8     1543.26     1868.12     25.79 o
  -7   3   8      579.04      490.03      7.67 o
  -5   3   8      115.99       91.31      3.49 o
  -3   3   8      187.84      237.00      5.58 o
  -1   3   8      116.86      114.32      4.18 o
   1   3   8      488.06      523.49     10.46 o
   3   3   8       16.28       10.46      3.49 o
   5   3   8       46.00       29.97      3.49 o
   7   3   8      189.16      174.96      5.58 o
   9   3   8        1.08        4.18      3.49 o
  11   3   8       36.70       41.13      5.58 o
  13   3   8      307.19      294.86     17.43 o
  15   3   8       15.09       10.46      8.36 o
  17   3   8      120.91      124.08     18.12 o
  19   3   8        0.80        0.00     13.94 o
 -28   4   8        4.04       -3.49     32.76 o
 -26   4   8       41.99       59.95     14.64 o
 -24   4   8       66.92       81.56     13.24 o
 -22   4   8        0.70        8.36      7.67 o
 -20   4   8       44.51       48.79      6.97 o
 -18   4   8        0.46       -3.49      5.58 o
 -16   4   8      250.14      250.24     10.46 o
 -14   4   8      136.14      141.50      6.27 o
 -12   4   8      353.03      440.54     11.15 o
 -10   4   8        3.20       17.43      4.18 o
  -8   4   8       63.06       77.37      3.49 o
  -6   4   8        1.46       -2.79      2.79 o
  -4   4   8       65.32       36.25      3.49 o
  -2   4   8       24.46       10.46      3.49 o
   0   4   8      935.59      888.75     16.03 o
   2   4   8     1106.12     1249.13     23.00 o
   4   4   8     1004.14      950.09     19.52 o
   6   4   8     1202.53     1139.69     33.46 o
   8   4   8      430.86      430.09     15.34 o
  10   4   8      123.85      108.04      9.06 o
  12   4   8        1.08        7.67      6.97 o
  14   4   8       30.22       47.40     10.46 o
  16   4   8       31.87       33.46     12.55 o
  18   4   8        5.71        5.58     32.76 o
 -25   5   8      140.83      149.87     26.49 o
 -23   5   8       43.21       48.79     11.15 o
 -21   5   8       50.04       34.16     11.85 o
 -19   5   8       29.72       33.46      9.76 o
 -17   5   8        2.01        5.58      9.06 o
 -15   5   8      524.30      555.56     30.67 o
 -13   5   8       10.02        6.97      6.27 o
 -11   5   8       45.58       50.19      5.58 o
  -9   5   8        1.65       -6.27      6.27 o
  -7   5   8       57.92       50.89      3.49 o
  -5   5   8       18.07       11.15      3.49 o
  -3   5   8     1851.64     1880.67     32.76 o
  -1   5   8       21.64       20.21      3.49 o
   1   5   8       99.34       80.86      5.58 o
   3   5   8       12.28       -3.49      4.88 o
   5   5   8        3.70        0.00      5.58 o
   7   5   8      506.55      510.94     28.58 o
   9   5   8      488.70      536.74     37.64 o
  11   5   8      238.02      248.15     25.09 o
  13   5   8        0.08      -11.85     11.85 o
  15   5   8        3.87        0.00     15.34 o
 -22   6   8       12.82       18.12     17.43 o
 -20   6   8       33.75       40.43     11.85 o
 -18   6   8       22.28       14.64      9.76 o
 -16   6   8       30.33       48.79      9.76 o
 -14   6   8        1.03        2.79      9.76 o
 -12   6   8        0.08       10.46      7.67 o
 -10   6   8        3.59        2.09      7.67 o
  -8   6   8      431.25      411.27     24.40 o
  -6   6   8      129.08      101.07      6.27 o
  -4   6   8        1.92       -1.39      4.18 o
  -2   6   8        3.80        5.58      4.18 o
   0   6   8       78.07       56.46      7.67 o
   2   6   8      203.33      227.24     16.73 o
   4   6   8       66.04       54.37      9.06 o
   6   6   8      164.70      181.93     17.43 o
   8   6   8       14.66       -0.70     11.15 o
  10   6   8      350.56      358.99     45.31 o
  12   6   8        7.91       13.24     13.94 o
 -17   7   8        6.45       16.03     13.24 o
 -15   7   8        1.65        4.18     14.64 o
 -13   7   8        0.89       -0.70     10.46 o
 -11   7   8       32.91       42.52     12.55 o
  -9   7   8       60.01       75.28     17.43 o
  -7   7   8        0.05        6.97     13.24 o
  -5   7   8       17.70        6.97      7.67 o
  -3   7   8        1.86        1.39     12.55 o
  -1   7   8        5.72       -0.70      9.76 o
   1   7   8        9.12       11.85      9.06 o
   3   7   8       13.12       13.94      9.06 o
   5   7   8      147.47      126.17     20.91 o
   7   7   8        0.35       -6.97     11.85 o
 -10   8   8      427.41      454.48    110.14 o
  -8   8   8      638.58      745.16    180.54 o
  -6   8   8        3.50      -16.03     27.19 o
  -4   8   8        7.34        8.36     18.12 o
  -2   8   8        4.59        5.58     11.85 o
   0   8   8        9.91       20.21     16.73 o
 -31   1   9      465.63      570.89    114.32 o
 -29   1   9       86.68       78.77     14.64 o
 -27   1   9        6.30        9.06      9.06 o
 -25   1   9       11.68        3.49      4.88 o
 -23   1   9      615.06      591.11     18.82 o
 -21   1   9     1008.01      910.36     16.73 o
 -19   1   9     5616.17     5826.72     87.13 o
 -17   1   9     4549.79     4700.97     61.34 o
 -15   1   9     1007.96     1047.68     14.64 o
 -13   1   9      845.11      798.83      8.36 o
 -11   1   9       25.79       23.00      2.79 o
  -9   1   9      287.40      315.07      4.88 o
  -7   1   9      448.47      414.05      5.58 o
  -5   1   9     1264.85     1378.09     15.34 o
  -3   1   9     5697.65     6325.81     56.46 o
  -1   1   9     3288.86     3481.11     34.16 o
   1   1   9      386.42      309.49      5.58 o
   3   1   9     2471.60     2603.52     23.70 o
   5   1   9      185.40      228.64      4.88 o
   7   1   9        2.46        0.70      2.79 o
   9   1   9      598.17      628.75     11.85 o
  11   1   9       92.07       89.92      5.58 o
  13   1   9       27.21       11.15      4.88 o
  15   1   9      171.82      190.99     16.73 o
  17   1   9       55.76       48.10     10.46 o
  19   1   9       34.46       46.01     15.34 o
 -30   2   9      444.96      497.00     65.52 o
 -28   2   9       23.34       37.64     12.55 o
 -26   2   9        1.61       10.46      8.36 o
 -24   2   9       25.85       16.03      6.27 o
 -22   2   9       52.50       49.49      4.18 o
 -20   2   9      212.50      204.94      5.58 o
 -18   2   9      890.77     1032.35     17.43 o
 -16   2   9      309.85      350.62      6.97 o
 -14   2   9      975.39     1115.30     16.03 o
 -12   2   9     3020.79     2972.26     26.49 o
 -10   2   9      245.55      266.97      4.88 o
  -8   2   9     3413.74     3914.69     34.16 o
  -6   2   9      579.78      541.62      6.97 o
  -4   2   9     4582.81     5218.88     46.70 o
  -2   2   9      600.23      632.23      8.36 o
   0   2   9       29.77       21.61      2.09 o
   2   2   9      214.96      165.20      4.18 o
   4   2   9      127.29      120.59      4.18 o
   6   2   9        6.25        3.49      2.79 o
   8   2   9      181.08      148.47      5.58 o
  10   2   9        1.23       -0.70      3.49 o
  12   2   9       67.14       57.16      6.97 o
  14   2   9      129.51      111.53      9.06 o
  16   2   9        1.11       -4.18      9.76 o
  18   2   9        0.04        0.00     10.46 o
  20   2   9       80.29      108.74     28.58 o
 -29   3   9       44.54       74.59     20.21 o
 -27   3   9       10.97        8.36      9.76 o
 -25   3   9       69.66       71.80     10.46 o
 -23   3   9       73.31       91.31      6.97 o
 -21   3   9      271.79      274.64      9.76 o
 -19   3   9        2.39        1.39      2.79 o
 -17   3   9       62.31       52.98      3.49 o
 -15   3   9      211.25      248.85      7.67 o
 -13   3   9     2313.77     2327.48     34.85 o
 -11   3   9      275.90      420.33      6.97 o
  -9   3   9     1160.39     1341.14     19.52 o
  -7   3   9     1155.11     1145.27     17.43 o
  -5   3   9      546.46      425.21      8.36 o
  -3   3   9      344.03      416.14      8.36 o
  -1   3   9      536.53      675.45     11.15 o
   1   3   9     1451.38     1501.47     23.00 o
   3   3   9      161.28      101.07      4.18 o
   5   3   9     1034.48     1031.65     17.43 o
   7   3   9     1963.11     2084.21     34.16 o
   9   3   9      183.76      181.24      7.67 o
  11   3   9      874.97      924.30     41.82 o
  13   3   9       77.98       74.59     10.46 o
  15   3   9      303.60      356.89     30.67 o
  17   3   9       89.54      123.38     21.61 o
 -28   4   9        9.88       26.49     25.79 o
 -26   4   9      249.38      268.37     35.55 o
 -24   4   9      783.01      953.58     75.28 o
 -22   4   9       26.72       27.88      7.67 o
 -20   4   9        5.10       16.73      6.97 o
 -18   4   9       11.34       10.46      5.58 o
 -16   4   9       82.99       87.13      6.27 o
 -14   4   9      322.36      367.35      9.76 o
 -12   4   9       66.35       64.83      4.88 o
 -10   4   9      636.18      663.60     14.64 o
  -8   4   9      724.60      768.16     13.24 o
  -6   4   9     1041.43      914.54     14.64 o
  -4   4   9     1252.38     1317.44     23.00 o
  -2   4   9     1522.05     1657.61     27.19 o
   0   4   9      878.40      998.19     18.82 o
   2   4   9      801.40      779.31     15.34 o
   4   4   9     1059.16     1058.83     22.31 o
   6   4   9       48.45       46.01      5.58 o
   8   4   9       20.47       15.34      5.58 o
  10   4   9       76.63       87.13      9.06 o
  12   4   9        3.51       -5.58      7.67 o
  14   4   9      368.34      395.23     48.10 o
  16   4   9        8.52      -17.43     17.43 o
 -25   5   9      299.57      378.50     55.07 o
 -23   5   9      340.24      328.32     38.34 o
 -21   5   9      208.23      227.94     23.00 o
 -19   5   9      297.85      244.67     22.31 o
 -17   5   9      353.08      277.43     20.21 o
 -15   5   9      156.20      134.53     11.15 o
 -13   5   9       74.54       75.98      7.67 o
 -11   5   9        1.20       10.46      5.58 o
  -9   5   9        0.14       -3.49      4.88 o
  -7   5   9      103.19      140.11      5.58 o
  -5   5   9        0.00        2.79      3.49 o
  -3   5   9       78.69       79.46      4.88 o
  -1   5   9       26.66       25.79      4.18 o
   1   5   9      433.59      442.63     16.73 o
   3   5   9      359.69      365.96     14.64 o
   5   5   9      116.61      103.16      9.06 o
   7   5   9      163.24      146.38     12.55 o
   9   5   9       47.68       36.94      9.76 o
  11   5   9      175.64      156.84     20.91 o
  13   5   9       35.26       62.04     19.52 o
  15   5   9        1.13       16.03     20.91 o
 -22   6   9        2.57        2.79     13.24 o
 -20   6   9        0.14       21.61     11.15 o
 -18   6   9        4.92       -1.39     10.46 o
 -16   6   9       52.46       36.25      9.06 o
 -14   6   9       64.70       50.19     11.85 o
 -12   6   9        8.73       -2.09      7.67 o
 -10   6   9        1.37       -8.36      8.36 o
  -8   6   9      157.44      153.35     13.24 o
  -6   6   9        7.95        5.58      4.18 o
  -4   6   9       11.13        9.06      4.88 o
  -2   6   9       36.00       32.06      6.97 o
   0   6   9      219.22      218.18     15.34 o
   2   6   9      517.90      617.59     42.52 o
   4   6   9       85.77       82.95     10.46 o
   6   6   9       90.63       88.53     12.55 o
   8   6   9       53.43       62.04     15.34 o
  10   6   9        0.27      -13.24     13.24 o
  12   6   9        9.20       20.21     27.19 o
 -17   7   9       61.94       29.97     20.91 o
 -15   7   9       20.12       18.82     14.64 o
 -13   7   9      154.34      156.84     22.31 o
 -11   7   9       95.71       82.25     16.73 o
  -9   7   9      114.81      132.44     20.21 o
  -7   7   9      157.43      121.29     18.82 o
  -5   7   9       21.71       16.73      8.36 o
  -3   7   9       17.83       15.34      9.76 o
  -1   7   9      133.44      138.02     20.21 o
   1   7   9      121.41      114.32     19.52 o
   3   7   9      497.71      515.13     74.59 o
   5   7   9       25.16        2.79     11.15 o
   7   7   9       17.49       23.00     13.94 o
  -8   8   9      224.78      244.67     63.43 o
  -6   8   9        3.33       -6.27     20.91 o
  -4   8   9        1.07       -8.36     16.03 o
  -2   8   9       13.21      -26.49     26.49 o
 -32   0  10      109.42      121.99     54.37 o
 -30   0  10       80.07      113.62     28.58 o
 -28   0  10      120.49      116.41     18.82 o
 -26   0  10       66.43       35.55     11.85 o
 -24   0  10        0.99       -9.76      9.76 o
 -22   0  10       36.81       35.55      7.67 o
 -20   0  10      286.62      299.04     10.46 o
 -18   0  10     1770.72     1707.10     32.76 o
 -16   0  10      735.09      748.64     15.34 o
 -14   0  10       84.24       81.56      4.18 o
 -12   0  10     1032.92     1139.00     16.03 o
 -10   0  10      419.38      410.57      7.67 o
  -8   0  10        3.70        9.76      4.18 o
  -6   0  10       78.86      124.08      5.58 o
  -4   0  10        0.16       -2.09      4.18 o
  -2   0  10     2586.97     2325.39     32.06 o
   0   0  10      891.05     1177.33     18.12 o
   2   0  10     7161.28     8262.94     94.80 o
   4   0  10       55.32       84.34      5.58 o
   6   0  10      132.58      128.96      5.58 o
   8   0  10     1091.34      992.61     25.79 o
  10   0  10      103.06       87.13      8.36 o
  12   0  10      599.01      630.14     26.49 o
  14   0  10      751.19      812.77     59.25 o
  16   0  10       43.11       28.58     11.85 o
  18   0  10        2.68      -16.73     18.82 o
 -31   1  10      101.84      111.53     27.19 o
 -29   1  10       24.27       16.73     10.46 o
 -27   1  10        1.89       -4.18      7.67 o
 -25   1  10       73.93       77.37      7.67 o
 -23   1  10       28.19       41.13      4.88 o
 -21   1  10      811.15      704.03     14.64 o
 -19   1  10      493.26      483.06      9.76 o
 -17   1  10      266.38      289.28      6.27 o
 -15   1  10     2864.24     2963.20     36.25 o
 -13   1  10     3062.68     3132.59     27.19 o
 -11   1  10       70.80       82.95      3.49 o
  -9   1  10      546.53      619.69      7.67 o
  -7   1  10     2665.98     2770.11     26.49 o
  -5   1  10      622.75      571.59      7.67 o
  -3   1  10    10188.79     9804.14     87.83 o
  -1   1  10      189.93      147.78      4.88 o
   1   1  10       22.20       32.06      3.49 o
   3   1  10      694.91      808.59     11.85 o
   5   1  10      750.07      869.93     13.24 o
   7   1  10      180.70      154.75      5.58 o
   9   1  10      931.29      961.94     16.73 o
  11   1  10       11.76        6.97      4.88 o
  13   1  10        5.53        2.09      4.88 o
  15   1  10      254.53      258.61     21.61 o
  17   1  10       29.64       39.73     12.55 o
  19   1  10        8.15        2.09     14.64 o
 -30   2  10      273.84      372.93     51.58 o
 -28   2  10      119.82      154.75     20.21 o
 -26   2  10       26.07        7.67      6.97 o
 -24   2  10        2.00       -2.09      5.58 o
 -22   2  10      736.61      656.63     19.52 o
 -20   2  10      587.04      724.94     13.94 o
 -18   2  10     1186.41     1210.79     20.91 o
 -16   2  10       68.56       50.19      3.49 o
 -14   2  10     1634.03     1590.69     22.31 o
 -12   2  10      176.31      179.84      4.18 o
 -10   2  10      964.87     1172.45     12.55 o
  -8   2  10      357.18      423.12      6.27 o
  -6   2  10     1227.82     1121.57     11.85 o
  -4   2  10     2906.69     3078.91     29.97 o
  -2   2  10        9.19       10.46      3.49 o
   0   2  10      378.51      380.59      7.67 o
   2   2  10       41.51       66.92      3.49 o
   4   2  10       35.20       45.31      3.49 o
   6   2  10       40.70       28.58      3.49 o
   8   2  10      465.62      443.33      9.76 o
  10   2  10        0.00        0.70      4.18 o
  12   2  10       13.46       13.94      6.27 o
  14   2  10       17.06       20.91      9.06 o
  16   2  10      110.03      144.29     18.82 o
  18   2  10       10.64       -4.88     15.34 o
 -29   3  10       78.43       82.95     19.52 o
 -27   3  10       26.26       15.34      9.06 o
 -25   3  10       50.29       58.55      9.76 o
 -23   3  10        0.00        4.18      4.18 o
 -21   3  10      104.35       94.10      5.58 o
 -19   3  10       43.90       44.61      3.49 o
 -17   3  10      588.10      520.70     11.15 o
 -15   3  10      364.68      305.31      7.67 o
 -13   3  10     3597.48     3627.50     46.01 o
 -11   3  10        0.19        4.18      2.09 o
  -9   3  10      165.31      173.57      4.88 o
  -7   3  10     1250.76     1246.34     18.82 o
  -5   3  10      385.87      403.60      7.67 o
  -3   3  10     1954.45     2143.46     29.28 o
  -1   3  10     1573.41     1633.91     23.70 o
   1   3  10      237.75      185.42      5.58 o
   3   3  10      734.55      854.59     14.64 o
   5   3  10      374.57      383.38      8.36 o
   7   3  10      217.41      238.39      9.06 o
   9   3  10        6.35       13.24      4.88 o
  11   3  10       13.48        6.97      6.27 o
  13   3  10      665.40      713.09     55.76 o
  15   3  10      543.71      565.32     61.34 o
  17   3  10        0.77      -15.34     15.34 o
 -28   4  10       59.16       57.86     29.28 o
 -26   4  10      184.26      246.76     30.67 o
 -24   4  10        4.74       -3.49     16.03 o
 -22   4  10      267.82      359.68     28.58 o
 -20   4  10       55.28       41.13      6.27 o
 -18   4  10      272.11      245.36     11.85 o
 -16   4  10       30.55       57.16      5.58 o
 -14   4  10     2138.73     2042.38     39.73 o
 -12   4  10     1232.90     1272.83     25.79 o
 -10   4  10       77.99       63.43      2.79 o
  -8   4  10       17.16        7.67      3.49 o
  -6   4  10      550.67      441.94      9.06 o
  -4   4  10      349.14      319.25      8.36 o
  -2   4  10        5.49       14.64      3.49 o
   0   4  10      147.65      169.39      6.97 o
   2   4  10      644.91      621.08     13.24 o
   4   4  10      460.67      456.57     16.73 o
   6   4  10     1031.57      986.34     32.76 o
   8   4  10      311.02      314.37     17.43 o
  10   4  10       83.97       74.59     10.46 o
  12   4  10       29.51       26.49     10.46 o
  14   4  10      153.51      132.44     23.70 o
  16   4  10      296.11      365.96     77.37 o
 -25   5  10      288.21      323.44     46.01 o
 -23   5  10      853.13      958.46    111.53 o
 -21   5  10       50.22       55.07     12.55 o
 -19   5  10       41.61       41.82      9.76 o
 -17   5  10        1.63        6.97      8.36 o
 -15   5  10       15.50        4.18      6.97 o
 -13   5  10        0.82        4.18      6.27 o
 -11   5  10        3.98        0.00      4.18 o
  -9   5  10      798.81      842.05     28.58 o
  -7   5  10      754.15      780.01     26.49 o
  -5   5  10      883.73      775.83     23.70 o
  -3   5  10        2.56       -3.49      3.49 o
  -1   5  10       97.84       89.22      6.27 o
   1   5  10        2.09        4.18      4.88 o
   3   5  10      862.62      880.39     41.82 o
   5   5  10      138.48      124.08      9.76 o
   7   5  10      313.94      307.40     23.00 o
   9   5  10      198.52      200.75     24.40 o
  11   5  10      195.25      186.11     26.49 o
  13   5  10        0.47       -2.09     16.73 o
 -22   6  10      501.80      543.01     76.68 o
 -20   6  10       15.88       25.09     13.24 o
 -18   6  10        2.24       14.64     11.15 o
 -16   6  10        2.70        2.79      9.76 o
 -14   6  10       19.38       14.64      9.06 o
 -12   6  10        0.26      -10.46     10.46 o
 -10   6  10      141.07      108.74     12.55 o
  -8   6  10       45.68       57.16      7.67 o
  -6   6  10      894.67      892.24     41.82 o
  -4   6  10      103.37       82.95      7.67 o
  -2   6  10        0.21        6.27      7.67 o
   0   6  10        3.15       -4.88      6.27 o
   2   6  10        0.38        4.88      6.97 o
   4   6  10       85.05       98.98     13.24 o
   6   6  10       85.52       89.22     16.73 o
   8   6  10      625.57      716.58     93.41 o
  10   6  10        0.91        0.00     13.24 o
 -17   7  10        0.20       -3.49     14.64 o
 -15   7  10       31.39       26.49     13.24 o
 -13   7  10       58.36       71.80     13.94 o
 -11   7  10      104.12       86.44     16.03 o
  -9   7  10      170.01      138.71     20.91 o
  -7   7  10       93.14       57.86     13.94 o
  -5   7  10      262.56      287.89     41.13 o
  -3   7  10        5.11       11.15     10.46 o
  -1   7  10       10.15       18.82     12.55 o
   1   7  10      127.64      144.29     23.00 o
   3   7  10       19.37       19.52     12.55 o
   5   7  10      102.29       99.68     23.70 o
  -6   8  10        6.74        2.09     18.82 o
 -31   1  11        8.20       -5.58     13.24 o
 -29   1  11      289.60      363.17     38.34 o
 -27   1  11       64.12       70.40     10.46 o
 -25   1  11       37.57       43.91      6.27 o
 -23   1  11        0.32        8.36      4.88 o
 -21   1  11        8.73       20.21      4.18 o
 -19   1  11     1292.92     1330.69     23.00 o
 -17   1  11      559.08      545.10      9.06 o
 -15   1  11      260.65      324.13      6.27 o
 -13   1  11      135.52      126.86      3.49 o
 -11   1  11      204.09      252.34      4.88 o
  -9   1  11      360.46      408.48      6.27 o
  -7   1  11      976.19     1050.47     11.85 o
  -5   1  11      865.31      881.08     10.46 o
  -3   1  11     5462.81     5771.65     56.46 o
  -1   1  11     6127.48     6657.61     62.74 o
   1   1  11        8.30       13.94      3.49 o
   3   1  11      887.44      971.00     13.94 o
   5   1  11      336.25      323.44      6.97 o
   7   1  11        2.21        3.49      2.79 o
   9   1  11      527.87      493.52     14.64 o
  11   1  11      462.32      430.09     19.52 o
  13   1  11        0.02       -0.70      7.67 o
  15   1  11      124.76      121.99     15.34 o
  17   1  11       40.16       38.34     13.24 o
 -30   2  11      104.77      108.74     18.82 o
 -28   2  11       39.15       62.74     13.94 o
 -26   2  11      162.44      142.20     13.94 o
 -24   2  11       41.26       22.31      6.27 o
 -22   2  11        1.84       17.43      3.49 o
 -20   2  11     1490.19     1367.63     24.40 o
 -18   2  11     1040.50     1052.56     19.52 o
 -16   2  11      600.20      600.87     10.46 o
 -14   2  11      426.53      484.46      8.36 o
 -12   2  11      258.24      239.79      4.88 o
 -10   2  11       24.08        6.97      2.79 o
  -8   2  11      250.28      246.76      4.88 o
  -6   2  11       57.25       92.01      3.49 o
  -4   2  11      794.60      895.72     11.15 o
  -2   2  11      916.44     1012.13     16.03 o
   0   2  11      160.76      179.14      5.58 o
   2   2  11        0.01        5.58      2.79 o
   4   2  11      261.23      283.01      6.97 o
   6   2  11        7.62        2.09      3.49 o
   8   2  11       37.23       45.31      4.88 o
  10   2  11        4.38       10.46      5.58 o
  12   2  11      499.10      570.89     40.43 o
  14   2  11      159.62      172.87     17.43 o
  16   2  11       24.48       19.52     11.85 o
  18   2  11       19.27      -20.91     20.91 o
 -29   3  11      148.09      197.27     29.97 o
 -27   3  11       21.65       25.79      9.06 o
 -25   3  11        0.01        3.49      7.67 o
 -23   3  11        9.26       10.46      4.18 o
 -21   3  11        5.76        8.36      3.49 o
 -19   3  11      202.39      177.05      6.97 o
 -17   3  11       56.84       30.67      2.79 o
 -15   3  11       15.49       23.70      2.09 o
 -13   3  11     1393.04     1424.79     19.52 o
 -11   3  11      183.45      190.30      5.58 o
  -9   3  11      108.37      105.26      4.18 o
  -7   3  11      221.47      202.15      5.58 o
  -5   3  11     1794.02     1725.92     24.40 o
  -3   3  11      178.39      223.76      6.27 o
  -1   3  11      118.17       99.68      4.18 o
   1   3  11     1380.24     1497.28     21.61 o
   3   3  11       11.16        5.58      2.79 o
   5   3  11      153.74      167.29      6.27 o
   7   3  11       23.69       25.09      4.88 o
   9   3  11       72.16       75.28      6.97 o
  11   3  11       89.97       98.29     11.15 o
  13   3  11       47.86       41.13     11.85 o
  15   3  11        4.73        3.49     14.64 o
  17   3  11       69.01       52.98     23.00 o
 -28   4  11        3.55       14.64     18.82 o
 -26   4  11      255.72      345.04     36.94 o
 -24   4  11       29.90       18.82     10.46 o
 -22   4  11        4.54       18.12      9.76 o
 -20   4  11       59.88       45.31      6.27 o
 -18   4  11        1.31        5.58      4.88 o
 -16   4  11     1123.66     1033.74     33.46 o
 -14   4  11      638.03      603.65     13.94 o
 -12   4  11     1883.54     1790.05     34.85 o
 -10   4  11       18.46        9.76      2.79 o
  -8   4  11      137.52      108.04      4.88 o
  -6   4  11     1939.01     2144.16     36.25 o
  -4   4  11      107.01      163.81      6.27 o
  -2   4  11      204.77      212.60      6.97 o
   0   4  11       62.02       45.31      4.88 o
   2   4  11      275.73      251.64      9.76 o
   4   4  11        6.48        9.06      4.88 o
   6   4  11       87.04      108.74      9.06 o
   8   4  11       51.55       34.85      7.67 o
  10   4  11        1.09        5.58      7.67 o
  12   4  11       59.48       71.80     16.03 o
  14   4  11      145.13      124.77     25.09 o
 -25   5  11        8.46        0.70     16.03 o
 -23   5  11       45.19       61.34     14.64 o
 -21   5  11        0.46        7.67     12.55 o
 -19   5  11       18.72        7.67      8.36 o
 -17   5  11      320.99      331.10     22.31 o
 -15   5  11       55.10       64.83      9.06 o
 -13   5  11       69.23       90.62      6.97 o
 -11   5  11      182.72      165.90      8.36 o
  -9   5  11      552.37      535.34     16.73 o
  -7   5  11        3.51       13.94      4.18 o
  -5   5  11      116.87       95.50      6.27 o
  -3   5  11        3.21        9.76      4.18 o
  -1   5  11      197.07      193.09      9.06 o
   1   5  11       11.47       -4.88      6.27 o
   3   5  11       15.30       26.49      6.27 o
   5   5  11        8.11        9.06      6.27 o
   7   5  11      131.44      140.11     14.64 o
   9   5  11       54.99       46.01     14.64 o
  11   5  11      113.86      110.14     26.49 o
  13   5  11        0.18       -6.27     24.40 o
 -22   6  11        0.62      -13.94     13.94 o
 -20   6  11       44.16       43.91     14.64 o
 -18   6  11      222.68      232.82     30.67 o
 -16   6  11      114.46       92.71     13.94 o
 -14   6  11       49.74       78.77     16.03 o
 -12   6  11      111.70       94.80     16.03 o
 -10   6  11      544.42      577.17     43.22 o
  -8   6  11      423.50      436.36     27.19 o
  -6   6  11       41.23       50.19      7.67 o
  -4   6  11       87.75       94.80     11.85 o
  -2   6  11        0.02        9.76      6.27 o
   0   6  11       73.47       84.34      9.06 o
   2   6  11       79.75       65.52     11.85 o
   4   6  11       24.67        4.18     11.15 o
   6   6  11       26.05       25.09     13.24 o
   8   6  11       12.60       20.21     13.24 o
 -17   7  11       26.24       23.00     16.03 o
 -15   7  11       39.43       29.28     13.94 o
 -13   7  11      227.31      255.12     36.94 o
 -11   7  11       56.70       88.53     18.82 o
  -9   7  11      275.32      302.52     39.04 o
  -7   7  11      417.96      437.75     59.95 o
  -5   7  11        5.34       15.34      9.76 o
  -3   7  11      211.25      229.33     29.97 o
  -1   7  11        0.00       -3.49      9.76 o
   1   7  11       12.83       -7.67     10.46 o
   3   7  11        9.92       13.24     13.94 o
   5   7  11       11.84       37.64     16.73 o
 -32   0  12      123.74      172.87     67.61 o
 -30   0  12        4.98      -11.15     17.43 o
 -28   0  12     2692.10     3370.28    335.98 o
 -26   0  12      320.71      338.07     29.97 o
 -24   0  12      610.77      570.19     34.16 o
 -22   0  12       53.25       46.01      8.36 o
 -20   0  12      918.48      824.62     20.21 o
 -18   0  12     1949.90     1955.95     36.25 o
 -16   0  12     1122.45     1231.01     23.70 o
 -14   0  12     1337.13     1500.77     27.19 o
 -12   0  12      667.52      583.44     10.46 o
 -10   0  12       42.36       19.52      4.18 o
  -8   0  12      577.05      460.06     10.46 o
  -6   0  12      777.44      908.97     16.03 o
  -4   0  12      514.46      472.61     11.15 o
  -2   0  12     4914.68     5407.09     68.31 o
   0   0  12     1642.09     2026.35     40.43 o
   2   0  12      935.15      862.26     18.12 o
   4   0  12      396.54      467.73     13.24 o
   6   0  12       95.01       85.04      5.58 o
   8   0  12      189.51      175.66     11.15 o
  10   0  12      706.24      665.69     36.94 o
  12   0  12     1439.34     1525.86    128.26 o
  14   0  12       14.23       19.52     12.55 o
  16   0  12      629.56      685.21    126.17 o
 -31   1  12        9.83       11.85     13.24 o
 -29   1  12      261.99      264.88     29.28 o
 -27   1  12       75.72       78.07     10.46 o
 -25   1  12      169.81      158.93     11.15 o
 -23   1  12      111.77      120.59      7.67 o
 -21   1  12      708.23      625.26     13.24 o
 -19   1  12     1793.74     1987.32     31.37 o
 -17   1  12      571.56      541.62      9.06 o
 -15   1  12        2.50       11.15      2.79 o
 -13   1  12     2145.70     2136.49     27.88 o
 -11   1  12      794.44      865.05     10.46 o
  -9   1  12     3246.44     3388.41     32.06 o
  -7   1  12      689.17      735.40      9.06 o
  -5   1  12       26.19       49.49      4.18 o
  -3   1  12     1010.06     1242.16     15.34 o
  -1   1  12     2504.76     2978.53     41.13 o
   1   1  12     1275.85     1233.80     18.12 o
   3   1  12        0.15       18.12      3.49 o
   5   1  12       47.77       56.46      4.18 o
   7   1  12       76.46       90.62      4.18 o
   9   1  12        7.04        4.18      4.88 o
  11   1  12       85.39       78.07      8.36 o
  13   1  12      497.21      570.89     48.79 o
  15   1  12        0.01      -10.46     10.46 o
  17   1  12       17.51       -9.06     16.73 o
 -30   2  12       32.01       16.73     12.55 o
 -28   2  12       38.41       32.76     11.15 o
 -26   2  12        7.67       18.12      7.67 o
 -24   2  12       22.30       18.82      4.18 o
 -22   2  12       56.68       59.25      4.88 o
 -20   2  12       21.81       19.52      4.18 o
 -18   2  12     1295.15     1300.02     21.61 o
 -16   2  12       22.69       18.82      3.49 o
 -14   2  12      995.87     1131.33     15.34 o
 -12   2  12      768.04      826.71     12.55 o
 -10   2  12      326.36      287.19      6.27 o
  -8   2  12      216.31      255.82      6.27 o
  -6   2  12      357.59      319.25      6.97 o
  -4   2  12     2299.88     2500.35     34.85 o
  -2   2  12        0.68       -4.18      4.18 o
   0   2  12        0.50        0.70      3.49 o
   2   2  12      546.92      572.29     11.15 o
   4   2  12      160.72      147.08      5.58 o
   6   2  12      402.61      397.32     11.85 o
   8   2  12      119.51      126.17      6.97 o
  10   2  12      192.07      187.51     13.94 o
  12   2  12       58.26       73.19     11.15 o
  14   2  12       94.40      101.77     18.82 o
  16   2  12        0.03       23.70     15.34 o
 -29   3  12        1.58       -2.79     15.34 o
 -27   3  12       98.39       94.80     13.24 o
 -25   3  12        0.17        4.18      6.97 o
 -23   3  12       71.48       50.19      5.58 o
 -21   3  12        3.37        5.58      4.18 o
 -19   3  12      584.22      586.23     16.73 o
 -17   3  12       12.69        2.09      2.79 o
 -15   3  12      318.95      349.23      7.67 o
 -13   3  12       36.27       48.10      3.49 o
 -11   3  12      289.22      269.76      6.27 o
  -9   3  12      458.64      485.85      8.36 o
  -7   3  12      262.92      264.88      6.27 o
  -5   3  12     1475.91     1686.88     24.40 o
  -3   3  12       65.53       79.46      4.18 o
  -1   3  12      472.37      554.16     10.46 o
   1   3  12      147.28      134.53      4.88 o
   3   3  12      120.53      142.20      4.88 o
   5   3  12      187.73      155.44      6.97 o
   7   3  12       70.24       72.49      6.97 o
   9   3  12      298.30      314.37     22.31 o
  11   3  12       40.74       58.55     10.46 o
  13   3  12       28.51        5.58     11.85 o
  15   3  12       83.70      112.92     23.70 o
 -28   4  12        7.41       13.24     20.21 o
 -26   4  12      272.84      332.50     38.34 o
 -24   4  12        4.48       -6.97      9.76 o
 -22   4  12      101.58      129.65     16.03 o
 -20   4  12       31.62       32.06      6.27 o
 -18   4  12      389.61      438.45     17.43 o
 -16   4  12       54.60       66.92      5.58 o
 -14   4  12      917.18      996.80     20.91 o
 -12   4  12      180.15      196.57      4.88 o
 -10   4  12     1156.59     1327.20     24.40 o
  -8   4  12     1095.76     1125.05     20.21 o
  -6   4  12      279.42      335.29      8.36 o
  -4   4  12     1486.60     1400.39     26.49 o
  -2   4  12      663.31      658.02     13.94 o
   0   4  12      757.09      759.79     25.09 o
   2   4  12      572.82      628.75     21.61 o
   4   4  12      246.31      195.18     11.85 o
   6   4  12       23.07       20.21      6.27 o
   8   4  12        1.77       -2.09      7.67 o
  10   4  12       71.60       69.71     11.15 o
  12   4  12       58.72       58.55     18.82 o
  14   4  12        2.87        6.97     22.31 o
 -25   5  12        0.15       -9.06     18.82 o
 -23   5  12       42.85       25.09     15.34 o
 -21   5  12      119.60      119.89     17.43 o
 -19   5  12        0.53        1.39      9.06 o
 -17   5  12       57.95       27.88      9.06 o
 -15   5  12       11.29        4.18      6.97 o
 -13   5  12       34.34       39.73      5.58 o
 -11   5  12        7.45        0.00      4.88 o
  -9   5  12      258.89      267.67      9.76 o
  -7   5  12      723.78      697.76     22.31 o
  -5   5  12        8.55        8.36      4.88 o
  -3   5  12        4.76        6.27      4.88 o
  -1   5  12        0.85        7.67      5.58 o
   1   5  12       44.00       41.82      6.97 o
   3   5  12       34.87       41.82      6.97 o
   5   5  12      302.91      261.40     20.91 o
   7   5  12       57.52       70.40     11.85 o
   9   5  12       17.64        4.88     13.24 o
  11   5  12       26.68       11.85     16.03 o
 -22   6  12       39.47       16.73     18.12 o
 -20   6  12       17.45       15.34     14.64 o
 -18   6  12       73.99       94.80     18.12 o
 -16   6  12      241.13      266.97     25.79 o
 -14   6  12       27.42       34.16     11.85 o
 -12   6  12       29.55       28.58     13.94 o
 -10   6  12        2.53       -9.06     12.55 o
  -8   6  12      597.52      610.62     48.79 o
  -6   6  12       16.94       11.15      7.67 o
  -4   6  12        9.19       20.21      6.97 o
  -2   6  12        0.00        0.00      7.67 o
   0   6  12      116.45      144.99     16.03 o
   2   6  12       64.95       59.95     11.85 o
   4   6  12       78.45      122.68     20.21 o
   6   6  12       69.10       77.37     19.52 o
   8   6  12        4.86       -9.06     16.73 o
 -17   7  12        0.53       16.03     16.03 o
 -15   7  12       33.65       46.01     15.34 o
 -13   7  12      197.93      209.81     30.67 o
 -11   7  12       55.50       19.52     13.24 o
  -9   7  12      532.79      619.69     73.19 o
  -7   7  12       19.17       11.15     12.55 o
  -5   7  12        3.63        6.97      9.06 o
  -3   7  12        8.45       16.03     13.24 o
  -1   7  12       27.22       20.21     11.85 o
   1   7  12       48.54       55.76     15.34 o
   3   7  12       29.67       29.28     15.34 o
 -31   1  13       41.58       55.07     16.73 o
 -29   1  13        5.69        6.27     10.46 o
 -27   1  13      428.21      423.12     30.67 o
 -25   1  13       87.92       80.86      8.36 o
 -23   1  13       79.49       64.83      4.88 o
 -21   1  13       71.05       70.40      4.18 o
 -19   1  13      399.45      402.90      8.36 o
 -17   1  13       35.43       27.19      3.49 o
 -15   1  13       49.15       50.89      3.49 o
 -13   1  13      134.66      151.96      4.88 o
 -11   1  13      166.49      137.32      4.88 o
  -9   1  13       24.53       32.06      3.49 o
  -7   1  13       22.41       11.85      2.79 o
  -5   1  13     2098.07     2176.22     31.37 o
  -3   1  13      443.82      515.13      9.76 o
  -1   1  13      193.21      159.63      5.58 o
   1   1  13      154.78      158.93      5.58 o
   3   1  13       21.97       25.09      4.18 o
   5   1  13       53.95       52.98      4.18 o
   7   1  13      189.69      187.51      7.67 o
   9   1  13      132.67      108.74      9.06 o
  11   1  13       64.93       47.40     10.46 o
  13   1  13      283.43      299.74     27.19 o
  15   1  13       38.07       36.94     13.94 o
 -30   2  13      280.02      259.31     34.85 o
 -28   2  13       31.40       48.10     11.15 o
 -26   2  13        0.44       -7.67      7.67 o
 -24   2  13       80.86       66.22      6.27 o
 -22   2  13      988.08     1022.59     31.37 o
 -20   2  13        0.52       -3.49      4.18 o
 -18   2  13     1438.33     1523.77     23.70 o
 -16   2  13      328.95      299.04      6.27 o
 -14   2  13      232.10      264.19      5.58 o
 -12   2  13       29.18       22.31      3.49 o
 -10   2  13        7.83       13.24      3.49 o
  -8   2  13       62.30       48.10      4.18 o
  -6   2  13      466.86      558.34     10.46 o
  -4   2  13     1863.87     2241.05     33.46 o
  -2   2  13        5.94       13.24      4.18 o
   0   2  13      120.54       92.01      4.88 o
   2   2  13        9.06        6.97      4.18 o
   4   2  13        2.40       -4.18      4.18 o
   6   2  13      371.61      362.47     13.24 o
   8   2  13       24.32       19.52      5.58 o
  10   2  13      169.82      154.05     15.34 o
  12   2  13      428.19      481.67     48.10 o
  14   2  13       19.66       13.94     11.85 o
  16   2  13        2.28      -24.40     24.40 o
 -29   3  13       20.06        6.97     14.64 o
 -27   3  13      116.17      105.95     16.03 o
 -25   3  13      615.23      775.13     57.16 o
 -23   3  13        2.76        2.09      4.88 o
 -21   3  13      351.62      332.50     12.55 o
 -19   3  13       70.95       56.46      4.18 o
 -17   3  13       17.79       18.12      3.49 o
 -15   3  13     1059.43     1272.83     20.21 o
 -13   3  13     1157.90     1200.34     19.52 o
 -11   3  13     1892.12     2098.15     27.88 o
  -9   3  13      869.05     1023.98     15.34 o
  -7   3  13     3466.76     3412.11     46.70 o
  -5   3  13       75.07      100.38      4.88 o
  -3   3  13      629.35      595.29     11.85 o
  -1   3  13       46.81       58.55      4.18 o
   1   3  13       46.16       31.37      4.18 o
   3   3  13      395.38      371.53     13.94 o
   5   3  13       59.47       39.73      5.58 o
   7   3  13        6.20        9.76      5.58 o
   9   3  13        2.58        7.67      7.67 o
  11   3  13       13.63        9.06     12.55 o
  13   3  13        0.35        3.49     12.55 o
 -28   4  13        4.67        6.97     16.73 o
 -26   4  13      207.20      247.46     30.67 o
 -24   4  13      321.90      395.93     39.73 o
 -22   4  13       13.47        6.27      9.06 o
 -20   4  13       24.60       24.40      6.27 o
 -18   4  13        2.81        4.88      5.58 o
 -16   4  13      574.82      507.46     18.12 o
 -14   4  13        0.84        2.79      4.18 o
 -12   4  13      942.45      956.37     18.12 o
 -10   4  13      143.70      126.17      4.88 o
  -8   4  13      489.78      513.04     11.15 o
  -6   4  13      618.46      697.76     13.94 o
  -4   4  13      304.67      328.32      9.76 o
  -2   4  13      118.14      126.17      6.27 o
   0   4  13      114.87      119.89      8.36 o
   2   4  13      424.17      391.75     14.64 o
   4   4  13       78.79       65.52      6.27 o
   6   4  13      440.27      474.70     34.16 o
   8   4  13       79.49       94.80     12.55 o
  10   4  13        4.16        0.70     13.24 o
  12   4  13        0.19       17.43     13.94 o
 -25   5  13      130.01      130.35     28.58 o
 -23   5  13       33.71       26.49     11.85 o
 -21   5  13        2.18       29.28     12.55 o
 -19   5  13       23.80       20.91      9.06 o
 -17   5  13        1.74        8.36      8.36 o
 -15   5  13       24.56       27.88      6.27 o
 -13   5  13      223.00      214.69     13.24 o
 -11   5  13       23.01       16.73      2.79 o
  -9   5  13      232.06      225.15     10.46 o
  -7   5  13        1.15        7.67      4.88 o
  -5   5  13        5.54       11.15      4.88 o
  -3   5  13      217.68      240.49     13.24 o
  -1   5  13        0.18        1.39      6.97 o
   1   5  13      101.59      109.44     12.55 o
   3   5  13       52.54       44.61      8.36 o
   5   5  13      219.67      229.33     20.91 o
   7   5  13        9.82        6.27     11.15 o
   9   5  13        2.60       -4.88     13.24 o
 -22   6  13        0.73       19.52     20.21 o
 -20   6  13      249.23      227.24     39.73 o
 -18   6  13       31.51       43.22     11.85 o
 -16   6  13      279.35      321.34     30.67 o
 -14   6  13      224.09      204.24     20.91 o
 -12   6  13       22.69       18.12     10.46 o
 -10   6  13      381.95      446.12     46.70 o
  -8   6  13        5.31       -6.27      6.27 o
  -6   6  13       13.66        3.49      6.27 o
  -4   6  13       27.61       25.09      7.67 o
  -2   6  13      112.15      126.17     13.24 o
   0   6  13       39.54       32.76     11.15 o
   2   6  13       37.48       18.82     11.15 o
   4   6  13        0.22        8.36     13.24 o
   6   6  13      111.57      110.83     26.49 o
 -17   7  13       29.16       13.94     19.52 o
 -15   7  13        1.63       13.24     13.94 o
 -13   7  13       45.65       54.37     16.03 o
 -11   7  13      495.00      602.96     86.44 o
  -9   7  13       81.20       79.46     20.91 o
  -7   7  13       87.99      124.77     27.88 o
  -5   7  13       38.84       50.19     15.34 o
  -3   7  13       27.28       34.85     11.85 o
  -1   7  13        2.67        5.58     13.94 o
   1   7  13      270.52      299.74     62.04 o
 -32   0  14       47.33       71.10     29.97 o
 -30   0  14      232.52      182.63     34.16 o
 -28   0  14       40.55       38.34     12.55 o
 -26   0  14      807.59      966.82     72.49 o
 -24   0  14       20.18       13.24      6.27 o
 -22   0  14     1272.59     1264.47     52.98 o
 -20   0  14     3844.18     3991.36     89.22 o
 -18   0  14       81.97      110.83      5.58 o
 -16   0  14     6451.75     6750.32    114.32 o
 -14   0  14     1286.68     1312.56     25.09 o
 -12   0  14     3687.74     3990.67     69.01 o
 -10   0  14      378.95      510.25     14.64 o
  -8   0  14        0.04        5.58      5.58 o
  -6   0  14     1174.00      951.49     22.31 o
  -4   0  14      169.38      113.62      6.27 o
  -2   0  14        3.40        4.18      4.88 o
   0   0  14      460.22      358.29     11.15 o
   2   0  14     1760.95     1886.24     41.82 o
   4   0  14      277.64      326.92     11.85 o
   6   0  14       86.45       78.77      7.67 o
   8   0  14      220.65      202.84     18.12 o
  10   0  14       14.94       13.24     11.85 o
  12   0  14       11.27      -10.46     13.94 o
  14   0  14      266.36      228.64     41.82 o
 -31   1  14      114.07      124.08     20.21 o
 -29   1  14       53.92       45.31     11.15 o
 -27   1  14       40.85       39.04      9.76 o
 -25   1  14        0.46       -0.70      5.58 o
 -23   1  14        2.53        3.49      4.18 o
 -21   1  14      296.42      248.85      6.97 o
 -19   1  14        1.44        0.70      3.49 o
 -17   1  14      533.49      477.49      9.06 o
 -15   1  14        0.72       -3.49      3.49 o
 -13   1  14        1.04        3.49      3.49 o
 -11   1  14      240.71      200.75      5.58 o
  -9   1  14      108.22       87.83      4.18 o
  -7   1  14      303.06      294.16      6.97 o
  -5   1  14        6.53        6.27      4.18 o
  -3   1  14      122.32      119.89      5.58 o
  -1   1  14      708.20      743.07     13.94 o
   1   1  14     1173.77     1217.07     20.91 o
   3   1  14       85.08       91.31      4.88 o
   5   1  14      121.11      105.95      6.27 o
   7   1  14        0.75        6.97      4.18 o
   9   1  14       97.02       89.92      9.76 o
  11   1  14        5.44       19.52      9.76 o
  13   1  14      103.94       88.53     15.34 o
  15   1  14        1.66        4.18     14.64 o
 -32   2  14      227.89      266.97     67.61 o
 -30   2  14        0.86       -2.09     11.15 o
 -28   2  14        0.69       -5.58      8.36 o
 -26   2  14       37.70       33.46      8.36 o
 -24   2  14        1.89       -0.70      4.88 o
 -22   2  14      169.62      184.72      8.36 o
 -20   2  14      128.60      149.17      6.97 o
 -18   2  14     1252.08     1286.07     20.21 o
 -16   2  14       63.91       61.34      4.18 o
 -14   2  14     1778.19     1762.86     25.09 o
 -12   2  14       97.41      101.07      4.88 o
 -10   2  14       38.19       27.19      3.49 o
  -8   2  14      427.81      450.30      9.76 o
  -6   2  14      568.05      617.59     11.85 o
  -4   2  14      522.88      486.55     10.46 o
  -2   2  14      162.12      154.75      6.27 o
   0   2  14     3024.47     3375.86     57.16 o
   2   2  14       31.59       14.64      4.18 o
   4   2  14      285.17      298.34     11.85 o
   6   2  14       96.60       95.50      7.67 o
   8   2  14       70.03       65.52      9.06 o
  10   2  14      143.47      138.02     17.43 o
  12   2  14      357.36      402.90     46.01 o
  14   2  14       81.51       97.59     21.61 o
 -29   3  14       38.73       38.34     18.12 o
 -27   3  14      104.32      120.59     16.73 o
 -25   3  14      114.78      123.38     13.24 o
 -23   3  14      521.39      586.92     28.58 o
 -21   3  14       44.51       57.86      4.88 o
 -19   3  14       62.77       68.31      4.18 o
 -17   3  14      263.65      278.82      7.67 o
 -15   3  14     2536.58     2416.71     35.55 o
 -13   3  14     2127.08     2149.03     32.76 o
 -11   3  14      479.63      520.01      9.76 o
  -9   3  14       87.85       87.13      4.88 o
  -7   3  14       52.99       53.67      4.18 o
  -5   3  14     1237.94     1286.07     23.70 o
  -3   3  14       23.39       17.43      3.49 o
  -1   3  14        0.00        2.79      3.49 o
   1   3  14      327.12      320.65     13.24 o
   3   3  14       51.99       52.28      5.58 o
   5   3  14       65.26       63.43      6.97 o
   7   3  14       13.37       15.34      7.67 o
   9   3  14        2.14        7.67     13.24 o
  11   3  14       97.69       73.19     13.94 o
  13   3  14      100.98       85.74     23.70 o
 -28   4  14       18.98       37.64     23.70 o
 -26   4  14       20.08       12.55     13.24 o
 -24   4  14      616.43      743.07     69.71 o
 -22   4  14       19.38        9.06      9.06 o
 -20   4  14      207.12      200.06     12.55 o
 -18   4  14       29.22       31.37      6.27 o
 -16   4  14       68.41       80.16      6.97 o
 -14   4  14      550.17      561.83     15.34 o
 -12   4  14      153.04      138.71      6.97 o
 -10   4  14      347.51      291.37      8.36 o
  -8   4  14       70.03       57.16      4.18 o
  -6   4  14      416.98      342.26     11.85 o
  -4   4  14      410.97      407.08     16.03 o
  -2   4  14      593.92      629.44     24.40 o
   0   4  14       93.57       92.71      8.36 o
   2   4  14      680.87      679.63     33.46 o
   4   4  14      473.68      463.54     33.46 o
   6   4  14       95.14      110.14     13.24 o
   8   4  14        1.16       -1.39      8.36 o
  10   4  14        6.25      -13.24     13.24 o
  12   4  14        3.05      -10.46     36.25 o
 -25   5  14        0.27      -10.46     16.73 o
 -23   5  14      408.01      419.63     51.58 o
 -21   5  14      137.05      115.01     18.12 o
 -19   5  14        0.01      -10.46     10.46 o
 -17   5  14        5.42       -1.39      7.67 o
 -15   5  14      232.57      217.48     14.64 o
 -13   5  14       31.77       27.88      7.67 o
 -11   5  14       38.15       26.49      4.18 o
  -9   5  14       64.39       64.13      6.27 o
  -7   5  14       37.01       31.37      5.58 o
  -5   5  14        2.73        2.79      6.27 o
  -3   5  14      199.54      188.90     16.03 o
  -1   5  14        0.65       -6.97      6.97 o
   1   5  14       23.81       23.70      8.36 o
   3   5  14       55.23       46.01      9.76 o
   5   5  14      100.71       92.01     15.34 o
   7   5  14     1343.57     1589.30    222.36 o
   9   5  14       44.82       26.49     30.67 o
 -22   6  14       86.91       80.16     20.21 o
 -20   6  14      130.76      101.77     21.61 o
 -18   6  14        1.40        6.97      9.76 o
 -16   6  14       36.25       59.25     13.24 o
 -14   6  14       17.14       10.46     11.85 o
 -12   6  14       77.18       71.10     18.82 o
 -10   6  14      288.79      273.94     27.88 o
  -8   6  14       53.10       46.01      9.76 o
  -6   6  14      300.63      304.61     24.40 o
  -4   6  14       19.35       24.40      8.36 o
  -2   6  14        2.06       15.34      9.06 o
   0   6  14        4.46        6.97     10.46 o
   2   6  14       47.90       56.46     16.03 o
   4   6  14        0.00       24.40     16.73 o
   6   6  14      585.82      639.20    154.75 o
 -17   7  14        0.06       -9.76     32.76 o
 -15   7  14        0.98       10.46     17.43 o
 -13   7  14       86.21      105.95     23.00 o
 -11   7  14        6.85        6.97     15.34 o
  -9   7  14       17.18       15.34     13.94 o
  -7   7  14      117.75      108.74     25.09 o
  -5   7  14       85.20       92.01     18.82 o
  -3   7  14        0.59        1.39     12.55 o
  -1   7  14        0.94        9.06     17.43 o
 -31   1  15      193.79      207.72     32.06 o
 -29   1  15      264.48      285.10     28.58 o
 -27   1  15        0.81       -8.36      8.36 o
 -25   1  15       48.22       27.88      6.27 o
 -23   1  15        8.97        6.97      4.18 o
 -21   1  15     2276.70     2229.20     54.37 o
 -19   1  15      307.78      285.10      6.97 o
 -17   1  15       60.28       66.92      4.18 o
 -15   1  15      150.83      161.72      5.58 o
 -13   1  15        0.40        1.39      3.49 o
 -11   1  15       22.48       14.64      4.18 o
  -9   1  15      155.86      131.05      4.88 o
  -7   1  15      406.18      472.61      9.76 o
  -5   1  15        2.16        3.49      4.18 o
  -3   1  15     4012.70     4491.15     63.43 o
  -1   1  15        3.42        6.27      4.18 o
   1   1  15     1362.98     1342.54     22.31 o
   3   1  15        4.75       20.21      4.18 o
   5   1  15      128.91      142.90      8.36 o
   7   1  15       24.30       28.58      4.88 o
   9   1  15       73.98       89.22     13.24 o
  11   1  15      227.45      258.61     29.28 o
  13   1  15      311.02      326.92     41.82 o
 -32   2  15        5.68        7.67     16.73 o
 -30   2  15      498.97      590.41     77.37 o
 -28   2  15        2.77       -4.18      9.76 o
 -26   2  15       17.96        8.36      9.06 o
 -24   2  15       17.90        2.79      5.58 o
 -22   2  15       63.01       55.76      5.58 o
 -20   2  15      508.01      506.76     13.94 o
 -18   2  15      136.27      120.59      4.88 o
 -16   2  15     2150.27     2190.16     33.46 o
 -14   2  15       53.99       48.79      4.18 o
 -12   2  15       68.48       64.13      4.18 o
 -10   2  15       22.64       22.31      3.49 o
  -8   2  15        3.21       -0.70      3.49 o
  -6   2  15     3854.60     4020.64     59.25 o
  -4   2  15       12.32       19.52      4.18 o
  -2   2  15     2437.07     2605.61     43.91 o
   0   2  15      866.38      897.81     18.12 o
   2   2  15        5.80       -0.70      4.88 o
   4   2  15        0.64        0.00      5.58 o
   6   2  15       64.10       66.92      7.67 o
   8   2  15        0.18       -7.67      9.06 o
  10   2  15      148.68      166.60     23.70 o
  12   2  15      305.49      316.46     43.91 o
 -29   3  15      120.22      123.38     22.31 o
 -27   3  15        0.46       -0.70      7.67 o
 -25   3  15      424.67      459.36     39.04 o
 -23   3  15      465.60      481.67     32.06 o
 -21   3  15        1.42        2.79      4.18 o
 -19   3  15      525.59      515.13     15.34 o
 -17   3  15     2148.80     2195.04     55.07 o
 -15   3  15       12.63        5.58      3.49 o
 -13   3  15     2455.92     2428.56     38.34 o
 -11   3  15       61.95       68.31      4.88 o
  -9   3  15      183.30      181.93      6.27 o
  -7   3  15      136.18      133.84      6.27 o
  -5   3  15      524.59      474.00     11.15 o
  -3   3  15        0.27        2.79      3.49 o
  -1   3  15        0.72       -2.79      4.18 o
   1   3  15      760.13      796.04     27.19 o
   3   3  15      315.83      296.25     16.03 o
   5   3  15       11.22       15.34      7.67 o
   7   3  15      250.59      279.52     25.09 o
   9   3  15       35.53       11.85     11.85 o
  11   3  15       24.41        9.76     15.34 o
 -28   4  15        3.93       36.94     18.12 o
 -26   4  15       82.74       72.49     18.12 o
 -24   4  15       39.53       27.88     11.15 o
 -22   4  15       41.00       42.52      9.76 o
 -20   4  15        0.15        6.97      6.97 o
 -18   4  15        3.28        9.06      5.58 o
 -16   4  15       25.70       18.82      2.09 o
 -14   4  15      723.57      696.36     20.21 o
 -12   4  15        2.75       13.24      4.88 o
 -10   4  15      397.69      408.48     13.24 o
  -8   4  15      409.67      354.11     12.55 o
  -6   4  15       14.28       11.15      5.58 o
  -4   4  15       28.14       34.16      6.97 o
  -2   4  15      259.93      254.43     16.73 o
   0   4  15      267.92      268.37     16.73 o
   2   4  15        1.80       -4.18      6.27 o
   4   4  15      191.63      223.06     19.52 o
   6   4  15       48.49       57.16     12.55 o
   8   4  15      102.52       86.44     19.52 o
  10   4  15       12.46        5.58     16.03 o
 -25   5  15        9.13       -5.58     19.52 o
 -23   5  15      411.96      446.82     54.37 o
 -21   5  15        0.65       22.31     12.55 o
 -19   5  15      764.34      820.44     69.01 o
 -17   5  15      149.92      149.17     14.64 o
 -15   5  15       12.08        4.18      7.67 o
 -13   5  15        7.14        2.79      6.97 o
 -11   5  15       20.83       20.91      4.88 o
  -9   5  15        5.51        2.09      6.27 o
  -7   5  15      191.91      205.63     14.64 o
  -5   5  15       18.71       22.31      7.67 o
  -3   5  15       75.15       71.10     11.15 o
  -1   5  15        0.05        9.06      8.36 o
   1   5  15       75.17       75.98     11.15 o
   3   5  15      165.56      131.05     17.43 o
   5   5  15       23.45       32.76     12.55 o
   7   5  15      251.87      231.42     43.91 o
 -22   6  15       67.12       79.46     24.40 o
 -20   6  15       55.02       64.13     20.21 o
 -18   6  15       28.41        6.27     13.94 o
 -16   6  15       62.60       71.80     16.73 o
 -14   6  15      142.38      126.86     20.21 o
 -12   6  15       75.92       99.68     19.52 o
 -10   6  15       33.65       46.01     10.46 o
  -8   6  15       61.47       65.52      9.76 o
  -6   6  15       39.45       28.58      9.06 o
  -4   6  15        8.62       19.52      9.06 o
  -2   6  15      104.07      101.77     15.34 o
   0   6  15       74.87       77.37     15.34 o
   2   6  15       13.15       15.34     13.24 o
   4   6  15       27.49        8.36     18.12 o
 -15   7  15       21.20       16.03     18.82 o
 -13   7  15        0.03        2.79     15.34 o
 -11   7  15       75.48       74.59     18.12 o
  -9   7  15      681.50      775.83    132.44 o
  -7   7  15       52.64       70.40     23.00 o
  -5   7  15       10.71        4.88     13.24 o
  -3   7  15        0.64       -9.76     16.73 o
 -32   0  16       52.23       61.34     23.00 o
 -30   0  16      219.84      274.64     47.40 o
 -28   0  16     1056.78     1288.17    130.35 o
 -26   0  16       66.62       90.62     16.03 o
 -24   0  16       74.24       68.31      8.36 o
 -22   0  16      214.68      212.60     11.85 o
 -20   0  16      370.99      421.02     13.24 o
 -18   0  16      951.22      894.33     21.61 o
 -16   0  16       40.26       33.46      5.58 o
 -14   0  16     1160.45     1199.64     24.40 o
 -12   0  16        6.96        4.18      4.88 o
 -10   0  16      904.35     1065.11     25.09 o
  -8   0  16       34.32       25.09      6.27 o
  -6   0  16     1449.99     1556.53     36.25 o
  -4   0  16       71.95       71.80      5.58 o
  -2   0  16      460.48      515.13     15.34 o
   0   0  16       24.49       27.19      4.88 o
   2   0  16      327.94      372.23     19.52 o
   4   0  16        0.23       -8.36      8.36 o
   6   0  16       15.70        8.36     10.46 o
   8   0  16       14.91       23.70     12.55 o
  10   0  16       52.50       65.52     18.12 o
  12   0  16      436.12      491.43     80.16 o
 -31   1  16       58.61       50.19     16.73 o
 -29   1  16      330.84      352.71     30.67 o
 -27   1  16      195.05      209.12     18.82 o
 -25   1  16       33.49       20.91      8.36 o
 -23   1  16      246.99      234.21      9.76 o
 -21   1  16      336.47      310.89      9.76 o
 -19   1  16       61.70       55.07      4.88 o
 -17   1  16      235.05      236.30      6.27 o
 -15   1  16      712.09      690.09     11.85 o
 -13   1  16      201.07      161.72      5.58 o
 -11   1  16        0.58       -0.70      4.18 o
  -9   1  16      339.21      377.81      8.36 o
  -7   1  16        9.94       16.03      4.18 o
  -5   1  16     1828.97     1698.73     27.19 o
  -3   1  16       40.02       30.67      4.88 o
  -1   1  16      609.49      645.48     13.24 o
   1   1  16      515.71      523.49     16.73 o
   3   1  16      476.72      527.67     19.52 o
   5   1  16        4.63       13.94      6.97 o
   7   1  16       55.96       22.31      9.76 o
   9   1  16        2.23        0.00     11.85 o
  11   1  16      204.51      197.27     29.28 o
  13   1  16      224.11      212.60     37.64 o
 -32   2  16        0.05       -0.70     34.85 o
 -30   2  16       86.75      101.77     19.52 o
 -28   2  16        9.00        5.58      9.76 o
 -26   2  16       68.99       38.34      9.76 o
 -24   2  16       19.55       16.03      6.97 o
 -22   2  16     1421.49     1517.50     42.52 o
 -20   2  16        2.28        7.67      4.18 o
 -18   2  16     1677.37     1665.97     27.88 o
 -16   2  16       70.65       73.19      4.88 o
 -14   2  16       15.62        3.49      3.49 o
 -12   2  16        0.00        9.06      3.49 o
 -10   2  16      532.07      542.31     11.85 o
  -8   2  16      127.58      110.83      5.58 o
  -6   2  16       32.43       25.79      4.18 o
  -4   2  16     1593.46     1664.58     30.67 o
  -2   2  16        7.44        4.18      4.88 o
   0   2  16      491.06      513.73     18.82 o
   2   2  16       39.86       36.25      6.27 o
   4   2  16        0.00        6.97      6.27 o
   6   2  16       62.97       34.16     10.46 o
   8   2  16       42.63       28.58     13.94 o
  10   2  16      101.02      117.11     18.82 o
  12   2  16       74.27       91.31     23.00 o
 -29   3  16       64.49       71.80     18.82 o
 -27   3  16       11.70       -0.70      6.97 o
 -25   3  16       39.26       32.76      8.36 o
 -23   3  16       63.25       39.73      6.97 o
 -21   3  16       16.39       18.12      4.18 o
 -19   3  16      317.95      280.91      9.76 o
 -17   3  16        0.05        2.09      3.49 o
 -15   3  16      304.64      276.04      9.06 o
 -13   3  16       11.84        5.58      4.18 o
 -11   3  16      113.53      116.41      5.58 o
  -9   3  16      534.56      508.85     11.15 o
  -7   3  16      458.37      416.14     10.46 o
  -5   3  16        3.64        9.06      4.88 o
  -3   3  16      154.08      125.47      6.97 o
  -1   3  16       60.26       54.37      5.58 o
   1   3  16      457.75      501.88     24.40 o
   3   3  16        0.01        0.70      8.36 o
   5   3  16       18.70        6.27      8.36 o
   7   3  16       70.12       53.67     14.64 o
   9   3  16        5.81       13.94     13.24 o
  11   3  16       29.39        5.58     19.52 o
 -28   4  16      289.93      328.32     60.64 o
 -26   4  16      159.20      153.35     23.00 o
 -24   4  16       24.33       32.76     12.55 o
 -22   4  16      156.29      165.90     18.12 o
 -20   4  16      189.30      168.69     14.64 o
 -18   4  16       74.25       49.49      6.97 o
 -16   4  16      123.39       96.89      5.58 o
 -14   4  16       47.27       34.16      4.88 o
 -12   4  16       19.06       17.43      4.88 o
 -10   4  16       88.52       81.56      6.27 o
  -8   4  16       62.90       58.55      6.27 o
  -6   4  16      205.43      221.66     10.46 o
  -4   4  16       58.55       66.22      7.67 o
  -2   4  16      107.63       96.19      9.76 o
   0   4  16        1.01       -2.79      7.67 o
   2   4  16      228.81      211.21     20.91 o
   4   4  16       27.89       23.70     11.15 o
   6   4  16        0.91       -0.70     11.85 o
   8   4  16        0.03        7.67     13.24 o
 -25   5  16      138.33      147.08     36.94 o
 -23   5  16      205.06      190.99     32.06 o
 -21   5  16       61.59       57.16     16.03 o
 -19   5  16        6.92       13.94     11.15 o
 -17   5  16      109.94      134.53     13.94 o
 -15   5  16      636.79      640.60     50.89 o
 -13   5  16      224.62      246.06     18.82 o
 -11   5  16      169.31      167.29     13.24 o
  -9   5  16       43.31       30.67      7.67 o
  -7   5  16        1.64        2.09      6.97 o
  -5   5  16        1.11        8.36      8.36 o
  -3   5  16      223.51      184.72     18.82 o
  -1   5  16        0.08        4.88      8.36 o
   1   5  16       46.03       36.94     10.46 o
   3   5  16      281.04      276.73     29.97 o
   5   5  16       29.76       32.76     13.94 o
 -22   6  16       11.17       -5.58     23.70 o
 -20   6  16       90.93       93.41     25.79 o
 -18   6  16        0.10       -4.88     13.94 o
 -16   6  16       39.96       48.79     14.64 o
 -14   6  16      256.33      311.59     45.31 o
 -12   6  16       17.07       36.25     16.73 o
 -10   6  16       90.10       71.80     11.15 o
  -8   6  16      104.78       81.56     13.24 o
  -6   6  16        0.38       -4.18      7.67 o
  -4   6  16        8.11        4.18      9.06 o
  -2   6  16       12.57       -0.70      9.76 o
   0   6  16       10.81        5.58     13.94 o
   2   6  16       49.34       61.34     20.91 o
 -13   7  16       15.56       58.55     23.70 o
 -11   7  16       77.32      163.81     73.19 o
  -9   7  16       22.03      105.26     50.89 o
  -7   7  16        9.91      -25.79     25.79 o
 -31   1  17      572.62      774.43    101.07 o
 -29   1  17       78.15       77.37     13.24 o
 -27   1  17        1.94       20.21      9.76 o
 -25   1  17        1.49       -4.18      8.36 o
 -23   1  17       28.21       22.31      4.18 o
 -21   1  17      243.65      223.76      8.36 o
 -19   1  17       68.55       62.74      4.18 o
 -17   1  17       13.52       18.12      4.18 o
 -15   1  17      580.53      582.04     11.85 o
 -13   1  17      156.24      151.96      6.27 o
 -11   1  17      122.21      119.20      5.58 o
  -9   1  17       13.44        4.88      2.79 o
  -7   1  17      329.94      303.22      8.36 o
  -5   1  17     1050.60     1076.96     20.91 o
  -3   1  17      174.38      185.42      6.97 o
  -1   1  17      172.81      148.47      8.36 o
   1   1  17        4.16        8.36      4.88 o
   3   1  17       32.88       31.37      6.27 o
   5   1  17       48.40       53.67      9.06 o
   7   1  17      183.96      213.30     20.21 o
   9   1  17        1.13        9.06     13.24 o
  11   1  17      511.30      599.47     78.07 o
 -32   2  17       73.63       85.74     28.58 o
 -30   2  17       47.22       57.16     18.12 o
 -28   2  17      187.87      183.33     24.40 o
 -26   2  17       12.40       16.03      9.06 o
 -24   2  17        0.00       -4.18      5.58 o
 -22   2  17      199.03      207.03      9.76 o
 -20   2  17       38.57       49.49      4.88 o
 -18   2  17        2.17        1.39      4.18 o
 -16   2  17      256.19      258.61      7.67 o
 -14   2  17      129.79      151.26      5.58 o
 -12   2  17      506.94      475.39     10.46 o
 -10   2  17       90.80       80.16      5.58 o
  -8   2  17      878.07      902.69     18.12 o
  -6   2  17      835.04      844.84     17.43 o
  -4   2  17        1.81       -2.79      6.27 o
  -2   2  17       34.32       33.46      5.58 o
   0   2  17      525.75      581.35     21.61 o
   2   2  17       23.67       22.31      6.97 o
   4   2  17        9.85        0.70     10.46 o
   6   2  17       20.42       25.79     10.46 o
   8   2  17        3.40      -11.85     11.85 o
  10   2  17       43.00       43.91     17.43 o
 -29   3  17        9.92       -3.49     15.34 o
 -27   3  17       45.24       40.43     11.15 o
 -25   3  17      260.16      322.74     28.58 o
 -23   3  17      123.14      116.41     12.55 o
 -21   3  17      142.53      147.08      9.06 o
 -19   3  17      431.92      426.60     18.12 o
 -17   3  17       14.00       11.85      4.18 o
 -15   3  17        1.44        2.79      4.88 o
 -13   3  17       43.00       30.67      4.18 o
 -11   3  17      352.92      329.71     11.15 o
  -9   3  17        0.24        7.67      4.88 o
  -7   3  17      142.92      147.78      8.36 o
  -5   3  17       47.32       42.52      5.58 o
  -3   3  17      164.63      182.63      9.06 o
  -1   3  17      391.65      443.33     21.61 o
   1   3  17      144.92      126.17     11.85 o
   3   3  17      121.20       95.50     12.55 o
   5   3  17       95.16       74.59     12.55 o
   7   3  17        7.18        4.88     11.85 o
   9   3  17        2.27      -13.24     15.34 o
 -28   4  17       68.47       54.37     20.21 o
 -26   4  17      243.63      232.82     34.16 o
 -24   4  17      237.49      264.19     34.16 o
 -22   4  17      206.07      176.36     19.52 o
 -20   4  17       50.53       32.76      9.76 o
 -18   4  17       62.08       48.10      4.88 o
 -16   4  17       19.24       18.12      4.18 o
 -14   4  17      247.13      239.09     13.24 o
 -12   4  17      412.13      444.03     22.31 o
 -10   4  17      158.80      154.75      9.76 o
  -8   4  17       65.54       71.80      6.97 o
  -6   4  17      243.90      256.52     15.34 o
  -4   4  17       24.65       36.25      8.36 o
  -2   4  17      148.48      167.99     18.12 o
   0   4  17       13.03       -0.70      9.06 o
   2   4  17       69.54       55.07     11.85 o
   4   4  17      301.91      326.22     34.85 o
   6   4  17      160.19      156.84     25.79 o
   8   4  17        0.75       32.76     31.37 o
 -25   5  17       26.69       18.12     18.82 o
 -23   5  17      136.81      147.78     29.28 o
 -21   5  17       37.57       23.00     11.85 o
 -19   5  17       93.01      122.68     16.73 o
 -17   5  17      688.54      765.37     59.95 o
 -15   5  17       47.65       46.70      9.76 o
 -13   5  17      782.49      902.69     60.64 o
 -11   5  17      167.75      189.60     16.73 o
  -9   5  17      325.52      330.41     26.49 o
  -7   5  17      150.34      126.86     13.94 o
  -5   5  17       39.09       39.73     10.46 o
  -3   5  17      373.91      385.47     34.85 o
  -1   5  17        9.20       23.00     10.46 o
   1   5  17       34.64       34.16     10.46 o
   3   5  17        7.53        2.79     12.55 o
   5   5  17      107.90       88.53     51.58 o
 -20   6  17      181.09      170.78     37.64 o
 -18   6  17        6.35       31.37     16.03 o
 -16   6  17       16.22       23.00     13.94 o
 -14   6  17       51.20       13.94     18.82 o
 -12   6  17      562.92      654.54     85.74 o
 -10   6  17       15.21       15.34      9.06 o
  -8   6  17      209.19      243.97     26.49 o
  -6   6  17        0.33       -0.70      8.36 o
  -4   6  17       12.21       20.91     10.46 o
  -2   6  17       51.56       66.92     15.34 o
   0   6  17       71.64       64.83     25.09 o
 -32   0  18       50.65       39.73     24.40 o
 -30   0  18      141.83      204.24     38.34 o
 -28   0  18       43.49       40.43     14.64 o
 -26   0  18       79.40       64.83     13.94 o
 -24   0  18        2.38        2.79      7.67 o
 -22   0  18     2164.27     2268.23     88.53 o
 -20   0  18        0.06        9.06      6.27 o
 -18   0  18        2.25        1.39      4.88 o
 -16   0  18       13.93       18.12      5.58 o
 -14   0  18      678.35      642.69     16.03 o
 -12   0  18        0.00        9.76      6.27 o
 -10   0  18       70.55       55.76      9.06 o
  -8   0  18      796.35      759.10     23.00 o
  -6   0  18      182.34      171.48      8.36 o
  -4   0  18      125.81      126.86      9.06 o
  -2   0  18      455.24      485.15     23.70 o
   0   0  18      346.69      359.68     19.52 o
   2   0  18      431.72      500.49     36.25 o
   4   0  18        4.08        5.58     12.55 o
   6   0  18      148.83      140.11     20.91 o
   8   0  18       29.84       32.06     16.73 o
  10   0  18      191.06      214.69     41.13 o
 -31   1  18      183.25      209.81     31.37 o
 -29   1  18       85.18       73.19     13.24 o
 -27   1  18       24.56       25.79     11.15 o
 -25   1  18       18.96       20.91      7.67 o
 -23   1  18       20.39       11.15      4.88 o
 -21   1  18      394.55      381.29     13.24 o
 -19   1  18     1094.93     1107.63     28.58 o
 -17   1  18      112.60      125.47      5.58 o
 -15   1  18     1277.85     1271.44     21.61 o
 -13   1  18      590.91      561.13     11.85 o
 -11   1  18      148.79      128.26      5.58 o
  -9   1  18      433.53      459.36     11.15 o
  -7   1  18        3.16       -1.39      4.88 o
  -5   1  18      127.15      135.93      6.97 o
  -3   1  18       39.59       46.70      6.27 o
  -1   1  18      187.43      204.94     10.46 o
   1   1  18       31.02       29.97      6.27 o
   3   1  18       18.01       21.61      7.67 o
   5   1  18        0.01        9.76     10.46 o
   7   1  18       11.14       -3.49     11.15 o
   9   1  18      154.66      174.96     25.79 o
 -30   2  18       61.83       36.25     13.24 o
 -28   2  18        9.79       10.46     11.15 o
 -26   2  18        0.14       -4.18      9.06 o
 -24   2  18        3.60        2.79      6.27 o
 -22   2  18      111.12       87.83      6.97 o
 -20   2  18       13.96        1.39      4.18 o
 -18   2  18     1828.75     1939.22     51.58 o
 -16   2  18       52.25       41.82      5.58 o
 -14   2  18     1500.33     1574.66     29.97 o
 -12   2  18      712.95      674.06     13.94 o
 -10   2  18       78.03       84.34      5.58 o
  -8   2  18      146.18      147.08      6.97 o
  -6   2  18      668.26      632.23     23.70 o
  -4   2  18       55.99       39.73      6.97 o
  -2   2  18      105.99       99.68      8.36 o
   0   2  18      130.14      136.62     10.46 o
   2   2  18        6.78        8.36      7.67 o
   4   2  18       14.27      -11.15     11.15 o
   6   2  18       10.22       28.58     12.55 o
   8   2  18      162.62      212.60     31.37 o
 -29   3  18        6.78       11.15     15.34 o
 -27   3  18      184.21      212.60     25.09 o
 -25   3  18      153.68      160.32     16.73 o
 -23   3  18        2.51        5.58      5.58 o
 -21   3  18      859.42      916.63     37.64 o
 -19   3  18       15.39       15.34      4.88 o
 -17   3  18       72.62       71.10      4.88 o
 -15   3  18      415.04      395.93     13.24 o
 -13   3  18        7.04        3.49      4.18 o
 -11   3  18      208.65      178.45      9.76 o
  -9   3  18      215.78      205.63     11.85 o
  -7   3  18      516.06      492.82     19.52 o
  -5   3  18       14.05       11.15      5.58 o
  -3   3  18       82.71       58.55      6.97 o
  -1   3  18     1057.80     1116.69     52.98 o
   1   3  18       77.65       68.31     11.85 o
   3   3  18      303.50      303.22     27.19 o
   5   3  18       85.93       89.22     16.03 o
   7   3  18       32.66       11.85     14.64 o
 -28   4  18       11.10      -15.34     20.21 o
 -26   4  18      165.89      149.87     28.58 o
 -24   4  18      361.95      315.07     36.25 o
 -22   4  18      218.79      210.51     20.91 o
 -20   4  18       55.26       38.34      6.27 o
 -18   4  18      257.72      246.76     17.43 o
 -16   4  18       81.44       71.10      7.67 o
 -14   4  18       82.99       64.83      7.67 o
 -12   4  18      302.21      346.44     20.21 o
 -10   4  18        1.25        9.76      6.27 o
  -8   4  18      278.70      286.49     19.52 o
  -6   4  18      138.42      129.65     13.24 o
  -4   4  18      263.41      270.46     24.40 o
  -2   4  18      256.91      296.25     26.49 o
   0   4  18        3.65       11.85     10.46 o
   2   4  18       15.13        2.09      9.76 o
   4   4  18        6.82       18.82     13.24 o
   6   4  18       51.70       71.80     25.09 o
 -25   5  18        0.11       18.12     20.21 o
 -23   5  18      348.69      412.66     61.34 o
 -21   5  18      125.06      147.08     23.00 o
 -19   5  18        0.38       -4.18     11.85 o
 -17   5  18      148.75      128.26     14.64 o
 -15   5  18       43.56       52.28      8.36 o
 -13   5  18      320.35      349.92     29.97 o
 -11   5  18      251.70      264.19     23.70 o
  -9   5  18       55.61       44.61      9.06 o
  -7   5  18      144.92      135.93     16.03 o
  -5   5  18      238.49      245.36     25.09 o
  -3   5  18      149.74      138.71     20.21 o
  -1   5  18       38.84       40.43     12.55 o
   1   5  18       13.59       11.85     11.15 o
   3   5  18       33.04       19.52     15.34 o
 -20   6  18        1.71      -18.82     18.82 o
 -18   6  18        0.13      -14.64     14.64 o
 -16   6  18      298.30      337.38     51.58 o
 -14   6  18       44.09       19.52     16.03 o
 -12   6  18      130.72      126.17     23.70 o
 -10   6  18       17.48       11.15      9.06 o
  -8   6  18      104.42       73.89     18.12 o
  -6   6  18       62.51       71.80     13.94 o
  -4   6  18        4.24       11.85     13.24 o
  -2   6  18       94.65      128.26     32.76 o
 -31   1  19      141.32      115.71     21.61 o
 -29   1  19       72.13       52.28     11.85 o
 -27   1  19       13.31       -1.39      9.06 o
 -25   1  19       41.04       32.06      7.67 o
 -23   1  19       83.16       66.92      6.27 o
 -21   1  19      172.55      143.59      6.97 o
 -19   1  19      276.71      272.55      9.76 o
 -17   1  19      643.79      644.78     18.82 o
 -15   1  19      728.61      773.74     16.03 o
 -13   1  19        0.27        1.39      4.18 o
 -11   1  19      224.40      215.39      7.67 o
  -9   1  19      205.19      181.93      7.67 o
  -7   1  19     1091.40     1140.39     41.13 o
  -5   1  19      129.19       99.68      7.67 o
  -3   1  19      150.56      144.99      9.76 o
  -1   1  19       23.89       29.28      6.97 o
   1   1  19      151.55      158.93     13.94 o
   3   1  19        0.78        1.39      8.36 o
   5   1  19       93.74      121.99     16.03 o
   7   1  19       67.97       59.95     14.64 o
   9   1  19        0.15        3.49     13.94 o
 -30   2  19      332.09      364.56     46.01 o
 -28   2  19      114.41      148.47     19.52 o
 -26   2  19      131.22      131.74     15.34 o
 -24   2  19      365.32      384.78     25.09 o
 -22   2  19      198.98      186.81      9.76 o
 -20   2  19      795.58      814.17     31.37 o
 -18   2  19      775.55      775.83     20.91 o
 -16   2  19     1094.53     1181.52     31.37 o
 -14   2  19      786.04      750.73     22.31 o
 -12   2  19      118.06      114.32      7.67 o
 -10   2  19      566.02      584.14     21.61 o
  -8   2  19       16.42        4.88      6.27 o
  -6   2  19     1032.19     1035.83     39.73 o
  -4   2  19      623.87      651.75     25.09 o
  -2   2  19       92.85       71.10      8.36 o
   0   2  19        0.98       -5.58      8.36 o
   2   2  19       52.85       55.76     12.55 o
   4   2  19       63.02       65.52     13.94 o
   6   2  19       64.27       66.92     17.43 o
   8   2  19        5.25       13.24     15.34 o
 -29   3  19       28.65       -9.76     16.03 o
 -27   3  19        3.76       -3.49      8.36 o
 -25   3  19        2.83        3.49      9.06 o
 -23   3  19      404.19      395.23     27.19 o
 -21   3  19        0.21       -1.39      5.58 o
 -19   3  19      211.52      193.09      9.76 o
 -17   3  19      887.17      881.78     34.16 o
 -15   3  19       13.70       16.73      5.58 o
 -13   3  19      114.27      101.77      7.67 o
 -11   3  19      536.19      575.77     23.70 o
  -9   3  19       87.50       83.65      8.36 o
  -7   3  19       62.96       62.04      8.36 o
  -5   3  19       51.59       37.64      6.27 o
  -3   3  19       27.18       21.61      7.67 o
  -1   3  19      451.58      442.63     34.16 o
   1   3  19       92.32       95.50     15.34 o
   3   3  19       60.87       75.28     13.94 o
   5   3  19        5.05      -11.85     11.85 o
   7   3  19        4.47      -11.15     18.82 o
 -28   4  19       33.56       18.82     20.21 o
 -26   4  19       47.77       41.82     16.73 o
 -24   4  19        0.39      -13.94     13.94 o
 -22   4  19       60.90       67.61     12.55 o
 -20   4  19       18.01       17.43      6.27 o
 -18   4  19      136.97      155.44     13.94 o
 -16   4  19        4.04        2.09      6.97 o
 -14   4  19        0.23        0.00      6.97 o
 -12   4  19       12.13        0.70      6.27 o
 -10   4  19      120.06      101.07     11.15 o
  -8   4  19       26.03       17.43      6.27 o
  -6   4  19      287.51      328.32     28.58 o
  -4   4  19      288.75      319.95     29.97 o
  -2   4  19        5.84        8.36      9.76 o
   0   4  19      118.45       96.19     16.73 o
   2   4  19       17.22       27.88     10.46 o
   4   4  19      120.08      174.26     33.46 o
 -25   5  19        5.76        2.09     18.12 o
 -23   5  19       61.28       82.95     19.52 o
 -21   5  19        0.00      -13.94     13.94 o
 -19   5  19        1.45        5.58     10.46 o
 -17   5  19      231.65      264.19     27.19 o
 -15   5  19      181.33      177.05     17.43 o
 -13   5  19      123.22      131.74     14.64 o
 -11   5  19       24.41       39.04     10.46 o
  -9   5  19       92.56       96.19     13.24 o
  -7   5  19       12.53       20.21     10.46 o
  -5   5  19        3.28       -7.67      9.76 o
  -3   5  19       28.06        9.76     11.15 o
  -1   5  19       27.02        9.76     11.85 o
   1   5  19        3.71       13.94     17.43 o
 -20   6  19       55.39       29.97     42.52 o
 -18   6  19       47.49       15.34     17.43 o
 -16   6  19       73.66       52.98     18.12 o
 -14   6  19        2.94      -16.03     18.82 o
 -12   6  19       22.45       16.73     18.12 o
 -10   6  19      143.71      167.29     25.09 o
  -8   6  19       11.74       11.85     12.55 o
  -6   6  19        3.17       -4.18     12.55 o
  -4   6  19       71.84       62.04     20.21 o
 -32   0  20       67.45      101.77     39.73 o
 -30   0  20       24.51       33.46     18.12 o
 -28   0  20       14.92       16.03     13.24 o
 -26   0  20       46.75       69.01     12.55 o
 -24   0  20      760.78      805.80     69.71 o
 -22   0  20       21.94       18.82      6.97 o
 -20   0  20      611.16      609.23     25.09 o
 -18   0  20        1.78        3.49      6.97 o
 -16   0  20     1600.32     1659.70     64.83 o
 -14   0  20       14.09       11.85      6.97 o
 -12   0  20      195.66      209.81     12.55 o
 -10   0  20      724.81      711.00     40.43 o
  -8   0  20      441.64      431.48     23.00 o
  -6   0  20      103.43      103.86      9.06 o
  -4   0  20      247.04      255.12     16.73 o
  -2   0  20       58.53       61.34     13.94 o
   0   0  20      264.71      301.83     33.46 o
   2   0  20     1885.67     2147.64    218.18 o
   4   0  20        0.61      -16.03     16.03 o
   6   0  20      129.70      138.02     29.28 o
   8   0  20       18.77      -16.03     27.19 o
 -31   1  20       22.47       17.43     17.43 o
 -29   1  20      279.76      284.40     30.67 o
 -27   1  20       13.87       -3.49     10.46 o
 -25   1  20       66.03       66.22      8.36 o
 -23   1  20       50.48       46.70      6.27 o
 -21   1  20      246.40      212.60     10.46 o
 -19   1  20     1163.95     1231.70     32.76 o
 -17   1  20      125.80      127.56      6.97 o
 -15   1  20       19.43       16.03      4.88 o
 -13   1  20       33.62       22.31      4.88 o
 -11   1  20        9.73        9.06      4.18 o
  -9   1  20      166.31      177.75     10.46 o
  -7   1  20       58.27       50.89      8.36 o
  -5   1  20        0.04       -5.58      5.58 o
  -3   1  20       71.35       67.61      7.67 o
  -1   1  20        0.56       -7.67      7.67 o
   1   1  20      175.52      183.33     16.73 o
   3   1  20       36.29       18.82      9.76 o
   5   1  20        1.91        5.58     11.85 o
   7   1  20        0.37      -13.94     16.03 o
 -30   2  20       10.30       18.12     12.55 o
 -28   2  20      269.80      282.31     31.37 o
 -26   2  20        5.42        2.79      8.36 o
 -24   2  20        0.40        5.58      6.27 o
 -22   2  20       68.39       52.28      6.27 o
 -20   2  20      290.72      300.43     13.94 o
 -18   2  20       45.66       49.49      6.97 o
 -16   2  20       81.39       88.53      6.97 o
 -14   2  20       32.21       37.64      6.27 o
 -12   2  20       79.65       57.16      7.67 o
 -10   2  20      250.46      251.64     14.64 o
  -8   2  20      138.27      107.35      9.06 o
  -6   2  20      735.76      678.94     35.55 o
  -4   2  20        0.47       -1.39      6.97 o
  -2   2  20      858.46      863.66     59.25 o
   0   2  20        9.92       16.73      9.06 o
   2   2  20      122.32      115.71     16.73 o
   4   2  20        8.65        1.39     11.85 o
   6   2  20        2.60       20.21     18.12 o
 -29   3  20       46.95       56.46     20.91 o
 -27   3  20       11.77       21.61     10.46 o
 -25   3  20       69.80       63.43      9.76 o
 -23   3  20      305.45      289.28     21.61 o
 -21   3  20        4.59        4.18      6.97 o
 -19   3  20      167.03      170.78     12.55 o
 -17   3  20      425.16      412.66     21.61 o
 -15   3  20        4.50        4.88      6.97 o
 -13   3  20      300.34      270.46     16.73 o
 -11   3  20      359.34      356.89     20.91 o
  -9   3  20       23.02        9.06      7.67 o
  -7   3  20        1.07       -0.70      6.97 o
  -5   3  20     1120.68     1206.61     76.68 o
  -3   3  20      148.46      153.35     16.03 o
  -1   3  20      161.61      128.96     17.43 o
   1   3  20       45.28       42.52     12.55 o
   3   3  20        2.07        0.00     13.24 o
   5   3  20       57.96       59.25     22.31 o
 -26   4  20        4.60        0.00     16.73 o
 -24   4  20      460.88      480.27     53.67 o
 -22   4  20      191.70      181.93     21.61 o
 -20   4  20       61.59       51.58      8.36 o
 -18   4  20      149.36      148.47     13.24 o
 -16   4  20       44.59       43.22      8.36 o
 -14   4  20       33.10       34.16      7.67 o
 -12   4  20       64.87       52.98      8.36 o
 -10   4  20        5.77       12.55      7.67 o
  -8   4  20       10.63        4.18     10.46 o
  -6   4  20      101.04      115.71     18.12 o
  -4   4  20        0.86      -10.46     10.46 o
  -2   4  20       10.49       -4.18     10.46 o
   0   4  20      203.91      195.18     29.28 o
   2   4  20       15.62        0.00     14.64 o
 -23   5  20        2.41       25.09     16.03 o
 -21   5  20      159.49      156.14     27.88 o
 -19   5  20        0.38       12.55     14.64 o
 -17   5  20       66.39       66.92     13.94 o
 -15   5  20      201.34      241.18     26.49 o
 -13   5  20      150.73      155.44     18.82 o
 -11   5  20       31.02       35.55     10.46 o
  -9   5  20        6.87       11.15     10.46 o
  -7   5  20       31.11       18.12     11.15 o
  -5   5  20       14.61        2.09     13.94 o
  -3   5  20       30.17       31.37     15.34 o
  -1   5  20       23.70       15.34     13.94 o
 -18   6  20       22.23       -9.76     17.43 o
 -16   6  20       85.51       56.46     25.79 o
 -14   6  20      256.96      309.49     57.86 o
 -12   6  20       11.30       29.97     16.73 o
 -10   6  20        3.23       10.46     13.94 o
  -8   6  20        2.49       -6.97     13.94 o
 -31   1  21      284.51      355.50     62.74 o
 -29   1  21        3.98       10.46     11.15 o
 -27   1  21       83.52       89.92     11.85 o
 -25   1  21        2.33        4.88      8.36 o
 -23   1  21        0.72        0.70      5.58 o
 -21   1  21        8.56        5.58      4.88 o
 -19   1  21        0.20       -4.88      4.88 o
 -17   1  21       41.28       28.58      5.58 o
 -15   1  21       75.52       80.16      6.97 o
 -13   1  21      248.55      235.61     11.85 o
 -11   1  21       75.10       71.80      8.36 o
  -9   1  21      415.64      448.21     19.52 o
  -7   1  21      936.53      962.64     46.01 o
  -5   1  21      134.02      124.08     11.15 o
  -3   1  21      323.53      334.59     25.79 o
  -1   1  21        1.50        0.00      9.76 o
   1   1  21      269.34      287.19     25.09 o
   3   1  21       91.42      124.08     17.43 o
   5   1  21        6.37       -4.88     13.94 o
 -30   2  21      260.51      318.56     43.22 o
 -28   2  21       21.80       32.76     11.85 o
 -26   2  21       88.71      114.32     13.94 o
 -24   2  21       41.33       29.28      8.36 o
 -22   2  21       54.03       48.10      6.97 o
 -20   2  21        5.61        3.49      5.58 o
 -18   2  21      134.55      131.74     10.46 o
 -16   2  21       55.71       45.31      6.97 o
 -14   2  21       43.64       29.97      6.97 o
 -12   2  21      183.93      188.21     13.94 o
 -10   2  21       10.03       13.94      8.36 o
  -8   2  21       55.37       43.22      8.36 o
  -6   2  21      173.07      136.62     10.46 o
  -4   2  21      557.07      525.58     40.43 o
  -2   2  21      538.29      557.65     46.01 o
   0   2  21       23.72       17.43     12.55 o
   2   2  21       16.72       11.85     13.94 o
   4   2  21       21.46       27.88     18.12 o
 -29   3  21      390.45      421.02     75.28 o
 -27   3  21      221.35      190.99     26.49 o
 -25   3  21       25.00       29.97      8.36 o
 -23   3  21      352.27      358.29     25.79 o
 -21   3  21      561.90      612.72     40.43 o
 -19   3  21       47.18       37.64      6.97 o
 -17   3  21      177.93      183.33     15.34 o
 -15   3  21      216.87      227.24     18.82 o
 -13   3  21        1.39       -1.39      6.97 o
 -11   3  21      283.42      280.22     19.52 o
  -9   3  21       37.71       39.73      9.06 o
  -7   3  21       23.12       32.76      9.06 o
  -5   3  21       63.75       60.64      9.76 o
  -3   3  21        8.33        2.79     11.85 o
  -1   3  21      367.95      400.11     46.01 o
   1   3  21        3.22       20.91     12.55 o
   3   3  21      201.48      238.39     40.43 o
 -26   4  21      179.95      183.33     32.76 o
 -24   4  21      187.71      193.09     29.97 o
 -22   4  21       74.45       70.40     12.55 o
 -20   4  21      153.03      147.78     16.03 o
 -18   4  21        0.91       11.85      7.67 o
 -16   4  21       26.15       16.73      7.67 o
 -14   4  21        2.60       -0.70      6.97 o
 -12   4  21      475.08      528.37     39.73 o
 -10   4  21       48.48       64.13     13.94 o
  -8   4  21      144.67      140.11     17.43 o
  -6   4  21       21.21       16.73     10.46 o
  -4   4  21      225.16      255.12     31.37 o
  -2   4  21        3.82       16.73     11.85 o
   0   4  21        0.12       13.94     11.85 o
 -23   5  21       21.11       24.40     21.61 o
 -21   5  21      359.28      373.62     67.61 o
 -19   5  21       12.00       29.97     15.34 o
 -17   5  21      236.32      213.30     29.28 o
 -15   5  21        7.35        7.67      9.06 o
 -13   5  21       15.48       28.58     10.46 o
 -11   5  21       13.08       -6.27      9.06 o
  -9   5  21        1.15        1.39     10.46 o
  -7   5  21       57.70       50.89     13.94 o
  -5   5  21        1.83        5.58     12.55 o
  -3   5  21      282.29      354.11     55.76 o
 -14   6  21       13.15       25.09     36.25 o
 -12   6  21        4.41      -12.55     23.00 o
 -30   0  22        4.43       37.64     18.12 o
 -28   0  22      199.60      193.09     42.52 o
 -26   0  22        0.40       -3.49     11.15 o
 -24   0  22       23.02        9.76     11.15 o
 -22   0  22      111.08      119.89     12.55 o
 -20   0  22     1145.39     1260.98     65.52 o
 -18   0  22     1186.45     1217.07     80.16 o
 -16   0  22     1097.77     1206.61     78.77 o
 -14   0  22        0.30       -1.39      8.36 o
 -12   0  22      659.13      759.79     51.58 o
 -10   0  22      143.07      152.66     12.55 o
  -8   0  22     1620.40     1713.37    126.17 o
  -6   0  22        3.03        8.36     12.55 o
  -4   0  22        4.74        5.58     11.85 o
  -2   0  22      308.95      342.26     39.73 o
   0   0  22       12.07       -2.09     14.64 o
   2   0  22       84.15      113.62     22.31 o
   4   0  22       29.26       52.98     21.61 o
 -31   1  22        4.48       17.43     16.73 o
 -29   1  22        7.25        3.49     13.24 o
 -27   1  22       17.24       24.40      9.06 o
 -25   1  22       81.41       59.25     10.46 o
 -23   1  22      178.40      197.27     14.64 o
 -21   1  22       98.20       97.59      9.06 o
 -19   1  22      550.40      573.68     26.49 o
 -17   1  22       19.70       20.91      6.27 o
 -15   1  22       39.20       43.91      6.97 o
 -13   1  22       25.62       17.43      4.88 o
 -11   1  22       46.86       59.25      9.06 o
  -9   1  22      112.80       98.98     11.15 o
  -7   1  22       32.94       20.21      8.36 o
  -5   1  22        2.03        9.76      8.36 o
  -3   1  22        2.34        2.79      9.06 o
  -1   1  22       30.85       12.55     10.46 o
   1   1  22       45.11       40.43     11.15 o
   3   1  22        7.27       -0.70     11.85 o
 -30   2  22      132.43      106.65     23.70 o
 -28   2  22       37.60       46.70     12.55 o
 -26   2  22      179.08      185.42     19.52 o
 -24   2  22       27.08       36.94      9.76 o
 -22   2  22      200.44      233.51     16.73 o
 -20   2  22        0.00        6.27      6.27 o
 -18   2  22      170.65      179.84     13.94 o
 -16   2  22      331.87      326.92     20.91 o
 -14   2  22       13.15        5.58      7.67 o
 -12   2  22        1.87        3.49      6.97 o
 -10   2  22       92.91       83.65     10.46 o
  -8   2  22       70.97       56.46      9.06 o
  -6   2  22      129.50       99.68     13.24 o
  -4   2  22      115.73      127.56     16.73 o
  -2   2  22       77.01       90.62     15.34 o
   0   2  22       72.71       35.55     11.85 o
   2   2  22        4.36      -14.64     14.64 o
 -29   3  22      105.02      180.54     53.67 o
 -27   3  22       91.64       78.77     14.64 o
 -25   3  22        2.90        8.36      8.36 o
 -23   3  22        2.07       -4.18      7.67 o
 -21   3  22       45.77       45.31      8.36 o
 -19   3  22       12.50       11.85      7.67 o
 -17   3  22       12.28       17.43      8.36 o
 -15   3  22      165.94      135.93     13.24 o
 -13   3  22      160.64      130.35     13.94 o
 -11   3  22       13.95       14.64      8.36 o
  -9   3  22        1.33       -7.67      8.36 o
  -7   3  22       19.80       29.28      8.36 o
  -5   3  22       10.10        2.79     10.46 o
  -3   3  22      329.25      354.80     41.13 o
  -1   3  22      213.82      225.15     32.76 o
   1   3  22        2.96       -6.27     15.34 o
 -26   4  22      192.76      220.97     59.95 o
 -24   4  22       63.22       52.28     16.03 o
 -22   4  22       37.08       58.55     13.24 o
 -20   4  22        0.43       -2.79      8.36 o
 -18   4  22        0.61        3.49      7.67 o
 -16   4  22        8.00       19.52      7.67 o
 -14   4  22       25.36       32.06     11.15 o
 -12   4  22      116.20      130.35     16.73 o
 -10   4  22      283.57      288.58     27.88 o
  -8   4  22       55.19        9.76     10.46 o
  -6   4  22       84.02       81.56     16.73 o
  -4   4  22       12.24       26.49     13.94 o
  -2   4  22       23.78       16.03     13.94 o
 -21   5  22        0.55       18.82     17.43 o
 -19   5  22      177.59      193.78     32.06 o
 -17   5  22        1.62       -2.09     14.64 o
 -15   5  22        4.81       -9.06      9.06 o
 -13   5  22        1.99        5.58     10.46 o
 -11   5  22        5.67        0.70     12.55 o
  -9   5  22        0.59       -9.76     11.15 o
  -7   5  22        0.68       -6.97     14.64 o
  -5   5  22        7.28      -11.15     13.94 o
 -31   1  23      103.21      161.72     39.04 o
 -29   1  23       16.78       14.64     11.15 o
 -27   1  23        2.70        9.76     11.15 o
 -25   1  23        3.83        9.76      8.36 o
 -23   1  23       43.17       36.94      8.36 o
 -21   1  23        1.46       -2.09      6.97 o
 -19   1  23      542.95      590.41     36.94 o
 -17   1  23     1969.43     2210.38    101.07 o
 -15   1  23        7.85        6.27      5.58 o
 -13   1  23      163.78      140.81     12.55 o
 -11   1  23       36.22       57.86      9.06 o
  -9   1  23        9.29       16.73      9.06 o
  -7   1  23       82.03       77.37     11.15 o
  -5   1  23        2.66        9.06      9.76 o
  -3   1  23       12.24       -2.09     10.46 o
  -1   1  23       32.67       41.82     12.55 o
   1   1  23       83.70       84.34     16.03 o
   3   1  23        8.98      -18.12     38.34 o
 -30   2  23        0.45       13.94     13.94 o
 -28   2  23       31.72       39.73     12.55 o
 -26   2  23        2.06        2.09      9.06 o
 -24   2  23        4.28        9.06      7.67 o
 -22   2  23        1.79        4.18      7.67 o
 -20   2  23        1.61        5.58      6.97 o
 -18   2  23      473.33      509.55     32.06 o
 -16   2  23      544.03      578.56     41.13 o
 -14   2  23        6.46        1.39      9.76 o
 -12   2  23        3.12        7.67      9.06 o
 -10   2  23        8.21        4.18      8.36 o
  -8   2  23       31.78       18.12      8.36 o
  -6   2  23       12.50       16.03      9.76 o
  -4   2  23        3.59        9.06     11.85 o
  -2   2  23        0.16       -6.27     11.15 o
   0   2  23      292.87      327.62     52.28 o
   2   2  23        1.08      -31.37     31.37 o
 -27   3  23       10.00       15.34     10.46 o
 -25   3  23       36.38       34.16      9.76 o
 -23   3  23       18.01       15.34      9.76 o
 -21   3  23      270.62      242.58     20.21 o
 -19   3  23       17.34       21.61      8.36 o
 -17   3  23        0.31        2.79      9.06 o
 -15   3  23       34.35       27.88      8.36 o
 -13   3  23        0.40        2.79      9.06 o
 -11   3  23       24.19       21.61      9.76 o
  -9   3  23      157.78      167.99     18.12 o
  -7   3  23      474.43      490.73     54.37 o
  -5   3  23      226.63      257.91     32.06 o
  -3   3  23       63.78       42.52     15.34 o
  -1   3  23      143.42      150.56     32.06 o
 -24   4  23      390.32      427.99     62.04 o
 -22   4  23       65.76       70.40     13.24 o
 -20   4  23       40.83       28.58      9.06 o
 -18   4  23        0.35       -2.79      6.97 o
 -16   4  23        0.94        7.67      9.76 o
 -14   4  23        0.62        9.06      9.06 o
 -12   4  23       91.21       83.65     15.34 o
 -10   4  23       88.43       81.56     16.03 o
  -8   4  23       52.15       46.01     13.94 o
  -6   4  23      131.22      124.08     20.91 o
  -4   4  23        9.39       24.40     15.34 o
 -19   5  23      151.25      131.05     29.28 o
 -17   5  23        0.00        4.18     19.52 o
 -15   5  23       53.08       41.13     13.94 o
 -13   5  23       50.10       44.61     12.55 o
 -11   5  23      122.17      107.35     20.91 o
  -9   5  23        7.09       13.94     14.64 o
 -30   0  24       34.99       18.82     20.21 o
 -28   0  24      176.70      184.72     35.55 o
 -26   0  24       30.36       20.21     13.24 o
 -24   0  24      276.39      299.74     31.37 o
 -22   0  24     1254.31     1391.33    115.01 o
 -20   0  24       51.74       68.31     12.55 o
 -18   0  24     2135.38     2504.53    208.42 o
 -16   0  24      527.98      565.32     50.19 o
 -14   0  24      192.03      222.36     20.91 o
 -12   0  24        9.03        8.36      9.06 o
 -10   0  24      129.33      139.41     19.52 o
  -8   0  24       25.19       14.64     14.64 o
  -6   0  24      234.04      233.51     32.06 o
  -4   0  24        3.75      -13.24     15.34 o
  -2   0  24       25.37       37.64     19.52 o
   0   0  24      193.47      231.42     46.01 o
 -29   1  24       40.87       18.82     12.55 o
 -27   1  24       82.34       87.13     14.64 o
 -25   1  24       93.80       91.31     11.85 o
 -23   1  24      143.38      131.74     12.55 o
 -21   1  24       14.05       15.34      6.97 o
 -19   1  24        0.31       -0.70      6.97 o
 -17   1  24       18.64       23.70      6.97 o
 -15   1  24      175.82      158.93     13.94 o
 -13   1  24       13.35        3.49      9.06 o
 -11   1  24        1.70        2.79      8.36 o
  -9   1  24        1.26       19.52      9.76 o
  -7   1  24        0.15      -11.15     11.15 o
  -5   1  24       54.64       57.86     12.55 o
  -3   1  24       12.85       21.61     11.85 o
  -1   1  24       15.42       30.67     12.55 o
   1   1  24      156.06      112.92     61.34 o
 -28   2  24       96.62       94.10     18.12 o
 -26   2  24        3.10       -9.06      9.06 o
 -24   2  24       13.15        9.76      8.36 o
 -22   2  24        6.07        6.97      7.67 o
 -20   2  24      389.55      404.99     29.97 o
 -18   2  24      293.32      306.01     23.70 o
 -16   2  24      256.47      271.85     21.61 o
 -14   2  24       15.41       18.82      9.06 o
 -12   2  24        1.45        0.00     10.46 o
 -10   2  24        0.96        0.00      9.06 o
  -8   2  24        0.02       -6.97      9.76 o
  -6   2  24      496.04      555.56     56.46 o
  -4   2  24        6.99       18.12     13.24 o
  -2   2  24       83.73       61.34     16.73 o
   0   2  24       16.87       12.55     23.00 o
 -27   3  24       88.32       87.83     19.52 o
 -25   3  24      131.20      133.14     18.82 o
 -23   3  24      702.81      739.58     78.07 o
 -21   3  24       20.89       22.31      9.06 o
 -19   3  24       67.83       71.80     12.55 o
 -17   3  24        3.47        9.76      9.06 o
 -15   3  24      118.07      123.38     15.34 o
 -13   3  24      145.34      166.60     17.43 o
 -11   3  24      167.92      190.30     22.31 o
  -9   3  24       46.43       49.49     13.24 o
  -7   3  24      492.46      455.18     50.89 o
  -5   3  24      291.60      305.31     43.22 o
  -3   3  24      237.83      230.73     44.61 o
 -24   4  24      247.58      243.97     45.31 o
 -22   4  24      133.22      107.35     19.52 o
 -20   4  24        1.27       -0.70      9.76 o
 -18   4  24       14.83       10.46     11.15 o
 -16   4  24      115.85      124.08     19.52 o
 -14   4  24      379.31      402.90     50.19 o
 -12   4  24       93.24       80.16     18.12 o
 -10   4  24      125.17      123.38     20.91 o
  -8   4  24        3.43      -11.85     11.85 o
  -6   4  24        7.21       18.82     15.34 o
 -15   5  24       11.88       -3.49     23.00 o
 -29   1  25       64.91       56.46     14.64 o
 -27   1  25        5.71        5.58      9.76 o
 -25   1  25       18.89       24.40      8.36 o
 -23   1  25       89.23       89.22     11.85 o
 -21   1  25      267.68      269.76     19.52 o
 -19   1  25      281.91      316.46     24.40 o
 -17   1  25      237.35      242.58     18.82 o
 -15   1  25       10.57        3.49      8.36 o
 -13   1  25        0.20        5.58      9.76 o
 -11   1  25        8.47       16.73     10.46 o
  -9   1  25       70.81       71.10     13.24 o
  -7   1  25       24.66       28.58     13.94 o
  -5   1  25       83.60       68.31     14.64 o
  -3   1  25       70.45       59.25     16.03 o
  -1   1  25      247.03      237.70     94.80 o
 -28   2  25      200.73      232.12     39.73 o
 -26   2  25        0.00      -11.15     11.15 o
 -24   2  25       51.72       43.22     12.55 o
 -22   2  25      119.93      121.29     14.64 o
 -20   2  25       61.28       68.31     12.55 o
 -18   2  25       18.51       15.34      9.76 o
 -16   2  25      428.68      494.22     40.43 o
 -14   2  25       12.32       12.55      9.06 o
 -12   2  25        3.21       -3.49     10.46 o
 -10   2  25       27.05       23.00     10.46 o
  -8   2  25       51.24       55.07     12.55 o
  -6   2  25      529.52      549.98     73.19 o
  -4   2  25       15.36        9.06     13.24 o
  -2   2  25        6.74      -49.49     49.49 o
 -25   3  25       17.00       25.79     11.85 o
 -23   3  25      112.08      104.56     16.73 o
 -21   3  25       20.94       -2.79      8.36 o
 -19   3  25        2.61       17.43      8.36 o
 -17   3  25       14.78        4.18      9.06 o
 -15   3  25       15.41       12.55     11.15 o
 -13   3  25      204.98      204.24     26.49 o
 -11   3  25       98.59       88.53     16.73 o
  -9   3  25        7.01       16.73     13.24 o
  -7   3  25       27.25       48.10     16.73 o
  -5   3  25       10.34       -6.97     21.61 o
 -22   4  25        0.82       -9.76     21.61 o
 -20   4  25       20.83        9.06     11.15 o
 -18   4  25       19.24       14.64      9.76 o
 -16   4  25       18.79       12.55     11.85 o
 -14   4  25        0.32       17.43     11.15 o
 -12   4  25      191.45      179.14     29.97 o
 -10   4  25       18.74       20.91     14.64 o
 -28   0  26       10.26       20.21     13.94 o
 -26   0  26       32.66       12.55     14.64 o
 -24   0  26        1.30        9.76     11.15 o
 -22   0  26      199.06      214.69     26.49 o
 -20   0  26      825.70      943.82    108.74 o
 -18   0  26      261.11      304.61     36.94 o
 -16   0  26       32.19       30.67     14.64 o
 -14   0  26       14.43       -2.09     12.55 o
 -12   0  26      172.70      189.60     27.88 o
 -10   0  26      174.41      134.53     23.70 o
  -8   0  26        9.54       26.49     14.64 o
  -6   0  26      102.91       92.01     26.49 o
  -4   0  26        8.23      -16.03     31.37 o
 -27   1  26        0.10       -9.76      9.76 o
 -25   1  26       46.85       20.21     11.15 o
 -23   1  26        3.11        0.70      9.76 o
 -21   1  26        0.17       -5.58      7.67 o
 -19   1  26      948.01     1076.96     92.01 o
 -17   1  26        1.45       -9.06      9.06 o
 -15   1  26       53.89       58.55     10.46 o
 -13   1  26       38.54       23.00     10.46 o
 -11   1  26        0.16        6.27     10.46 o
  -9   1  26      257.62      301.13     36.25 o
  -7   1  26       32.76       21.61     12.55 o
  -5   1  26       38.77       46.01     14.64 o
  -3   1  26       70.20       11.15     30.67 o
 -26   2  26      136.13      140.81     27.19 o
 -24   2  26        0.30        7.67      9.76 o
 -22   2  26        5.57        6.27      9.06 o
 -20   2  26       54.99       39.73     10.46 o
 -18   2  26       72.81       81.56     13.94 o
 -16   2  26       52.67       31.37     11.15 o
 -14   2  26        2.07        8.36     11.15 o
 -12   2  26        7.13        4.88     12.55 o
 -10   2  26        6.96       23.70     11.15 o
  -8   2  26       45.36       49.49     15.34 o
  -6   2  26       92.64       73.19     22.31 o
 -25   3  26        9.74        4.88     27.88 o
 -23   3  26        2.14       -7.67      9.76 o
 -21   3  26        6.76       -9.76      9.76 o
 -19   3  26        9.06       18.12     11.15 o
 -17   3  26       35.55       18.12     10.46 o
 -15   3  26       72.43       89.22     20.21 o
 -13   3  26        2.88       27.19     13.94 o
 -11   3  26      145.95      124.77     23.00 o
  -9   3  26        3.23        3.49     13.24 o
  -7   3  26      251.60      228.64     64.83 o
 -18   4  26        0.01        2.79     13.24 o
 -16   4  26        8.80       -4.88     13.24 o
 -14   4  26       54.31       58.55     17.43 o
 -27   1  27      154.66      181.24     35.55 o
 -25   1  27      127.15      124.08     18.82 o
 -23   1  27       17.77        5.58     10.46 o
 -21   1  27        2.44        2.79     10.46 o
 -19   1  27      128.51      117.80     17.43 o
 -17   1  27      309.27      311.59     31.37 o
 -15   1  27       54.45       65.52     12.55 o
 -13   1  27        1.81       13.24     13.24 o
 -11   1  27      178.48      164.51     23.00 o
  -9   1  27        0.59       15.34     11.15 o
  -7   1  27      171.57      163.81     68.31 o
 -24   2  27       13.82       18.12     12.55 o
 -22   2  27        0.79       18.82     11.15 o
 -20   2  27       16.02       21.61     11.85 o
 -18   2  27      348.17      320.65     39.04 o
 -16   2  27       62.64       52.98     13.24 o
 -14   2  27        0.19       -9.06     11.85 o
 -12   2  27        0.00        9.06     13.94 o
 -10   2  27      119.66      140.11     25.79 o
  -8   2  27        1.04      -46.01     46.01 o
 -21   3  27       55.85       39.04     13.24 o
 -19   3  27       13.67       24.40     11.85 o
 -17   3  27       15.54       14.64     11.85 o
 -15   3  27        0.16       27.19     16.73 o
 -13   3  27       33.59       66.92     18.82 o
 -11   3  27        2.32       -0.70     18.82 o
 -24   0  28      232.90      254.43     55.76 o
 -22   0  28        4.83       -2.09     13.94 o
 -20   0  28      146.77      129.65     27.88 o
 -18   0  28        4.24       11.15     18.12 o
 -16   0  28       73.75       36.94     19.52 o
 -14   0  28       82.91       86.44     20.21 o
 -12   0  28       28.16       48.10     17.43 o
 -10   0  28      101.59      106.65     52.98 o
 -25   1  28      139.34      133.84     27.88 o
 -23   1  28       41.31       46.70     13.94 o
 -21   1  28        4.94       -6.27     10.46 o
 -19   1  28      165.08      186.11     25.09 o
 -17   1  28       39.58       27.88     12.55 o
 -15   1  28        0.01       -8.36     10.46 o
 -13   1  28       16.29       29.97     13.24 o
 -11   1  28       11.59       14.64     18.12 o
  -9   1  28       29.02       40.43     41.13 o
 -22   2  28        7.92       21.61     11.85 o
 -20   2  28        2.06       -0.70     10.46 o
 -18   2  28        6.50       -2.09     11.15 o
 -16   2  28      136.58      112.23     18.82 o
 -14   2  28       13.53       27.19     13.24 o
 -12   2  28       41.23       20.91     30.67 o
 -21   1  29      222.50      216.09     43.22 o
 -19   1  29      206.71      209.81     36.94 o
 -17   1  29      329.36      324.13     59.95 o
 -15   1  29       60.44       35.55     21.61 o
 -13   1  29       52.02       62.04     36.94 o
 
